# Supplementary material for: Network pharmacology-based and clinically relevant prediction of the active ingredients and potential targets of Chinese herbs in metastatic breast cancer patients
Source: Oncotarget. 2017 Feb 15;8(16):27007–21. doi: 10.18632/oncotarget.15351 (PMC5432314; doi:10.18632/oncotarget.15351)
Supplement: Supplementary file 2 [file oncotarget-08-27007-s002.xlsx]

## Sheet: Sheet1
Protein name	Gene Symbol	From
ADAM Metallopeptidase Domain 17	ADAM17	TTD
Aldo-Keto Reductase Family 1, Member C1	AKR1C1	Calza S
RAC-alpha serine/threonine kinase	AKT1	TTD
Angiopoietin-2	ANG-2	TTD
Transcription factor AP-1	AP-1	TTD
BCL2 Associated X Protein	BAX	Calza S
Apoptosis regulator Bcl-2	Bcl-2	TTD
Breast cancer type 2 susceptibility protein	BRCA2	TTD
Carbonic anhydrase XII	CA12	TTD
Carbonic anhydrase IX	CA9	TTD
Caspase-3	CASP3	Calza S
Caspase-9	CASP9	Calza S
Core-Binding Factor, Beta Subunit	CBFB	Calza S
C-C Motif Chemokine Ligand 2	CCL2	Perou CM
C-C Motif Chemokine Ligand 5	CCL5	Perou CM
G1/S-specific cyclin D1	CCND1	TTD
Cyclin D2	CCND2	Perou CM
Cyclin D3	CCND3	Perou CM
Cell division control protein 2	CDC2	TTD
M-phase inducer phosphatase 1	CDC25A	TTD
Cadherin 1	CDH1	Perou CM
Neural-cadherin	CDH2	TTD
Cell division protein kinase 4	CDK4	TTD
Cell division protein kinase 6	CDK6	TTD
Cell division protein kinase 9	CDK9	TTD
Carcinoembryonic antigen	CEA	TTD
Casein kinase II, alpha chain	CSNK2A1	TTD
Chondroitin sulfate proteoglycan 4	CSPG4	TTD
Chemokine (C-X-C Motif) Ligand 1 (Melanoma Growth Stimulating Activity, Alpha)	CXCL1	Calza S
Cytochrome P450 11A1, mitochondrial	CYP11A	TTD
Cytochrome P450 19	CYP19A1	TTD
Cytochrome P450 1B1	CYP1B1	TTD
Dihydrofolate reductase	DHFR	TTD
DNA helicase	DnaB	TTD
DNA (cytosine-5)-methyltransferase 3B	DNMT3B	TTD
Epidermal growth factor receptor	EGFR	TTD
ENG protein	ENG	TTD
Ephrin type-A receptor 2	EPHA2	TTD
Estrogen receptor	ER	TTD
Receptor protein-tyrosine kinase erbB-3	ERBB3	TTD
Estrogen receptor alpha	ESR1	TTD
fatty acid binding protein 7	FABP7	Calza S
Farnesyltransferase	FNTA	TTD
GATA Binding Protein 3	GATA3	Calza S
Gamma-Glutamyl Hydrolase (Conjugase, Folylpolygammaglutamyl Hydrolase)	GGH	Calza S
Glycoprotein (Transmembrane) Nmb	GPNMB	TTD
Growth Factor Receptor-Bound Protein 7	GRB7	Bosch A
78 kDa glucose-regulated protein	GRP78	TTD
Histone H2A	H2A	TTD
Histone deacetylase 1	HDAC1	TTD
Receptor protein-tyrosine kinase erbB-2	HER2	TTD
Estradiol 17 beta dehydrogenase 1	HSD17B1	TTD
Heat shock protein HSP90	HSP90	TTD
mRNA of Heat shock 27 kDa protein	HspB1	TTD
Insulin-like growth factor I receptor	IGF1R	TTD
Interleukin 1 Beta	IL-1β	Perou CM
Interleukin 6	IL-6	Perou CM
JUN activation domain binding protein	JAB	TTD
Lysine-specific demethylase 5A	KDM5A	TTD
Keratin 17, Type II	KRT17	Calza S
Keratin 5, Type II	KRT5	Calza S
CK8/18 KRT8/18	KRT8	Bosch A
Lutropin-choriogonadotropic hormone receptor	LHCGR	TTD
Dual specificity mitogen-activated protein kinase kinase	MAP2K1	TTD
Mitogen-activated protein kinase kinase	MAPKK	TTD
Ubiquitin-protein ligase E3 Mdm2	MDM2	TTD
Matrix Metallopeptidase 1	MMP1	Perou CM
Matrix Metallopeptidase 2	MMP2	Perou CM
Matrix Metallopeptidase 9	MMP9	Perou CM
Serine/threonine-protein kinase mTOR	mTOR	TTD
Mucin 1	MUC1	TTD
Nuclear receptor coactivator 3	NCOA3	TTD
Nuclear factor NF-kappa-B	NFKB1	TTD
Pro-neuregulin-1	NRG1	TTD
Poly [ADP-ribose] polymerase-1	PARP-1	TTD
Platelet-derived growth factor receptor	PDGFRA	TTD
Phosphatidylinositol 3-kinase	PI3K	TTD
Phosphatidylinositol-4,5-bisphosphate 3-kinase	PIK3CG	TTD
Phosphoinositide-3-Kinase, Regulatory Subunit 1 (Alpha)	PIK3R1	Calza S
Urokinase plasminogen activator surface receptor	PLAUR	TTD
Peroxisome Proliferator Activated Receptor	PPAR	Calza S
Protein kinase C gamma type	PRKCG	TTD
Prolactin	PRL	TTD
Prolactin receptor	PRLR	TTD
Tyrosine-protein kinase 6	PTK6	TTD
Pleiotrophin	PTN	TTD
Protein Tyrosine Phosphatase, Non-Receptor Type 22 (Lymphoid)	PTPN22	Perou CM
Protein Tyrosine Phosphatase, Receptor Type, D	PTPRD	Perou CM
Ras-related protein Rab-7a	RAB7A	TTD
B-Raf B-Raf proto-oncogene serine/threonine-protein kinase	RAF	TTD
Retinoic acid receptor gamma-1	RARG	TTD
Proto-oncogene tyrosine-protein kinase receptor ret	RET	TTD
Runt-Related Transcription Factor 1	RUNX1	Perou CM
Retinoic acid receptor RXR-beta	RXRB	TTD
S100 calcium binding protein A4	S100A4	TTD
Signal Peptide, CUB Domain, EGF-Like 2	SCUBE2	Calza S
Splicing Factor 3b, Subunit 1, 155kDa	SF3B1	Perou CM
Mothers against decapentaplegic homolog 9	SMAD9	TTD
Squalene Epoxidase	SQLE	Calza S
Proto-oncogene tyrosine-protein kinase SRC	SRC	TTD
Suppressor of tumorigenicity 14	ST14	TTD
Stanniocalcin 1	STC1	TTD
Steryl-sulfatase	STS	TTD
Estrogen sulfotransferase	SULT1E1	Perou CM
T-BOX3	TBX3	Perou CM
Telomerase protein component 1	TEP1	TTD
Transforming growth factor-beta	TGFB1	TTD
Tumor Necrosis Factor	TNF	Perou CM
DNA topoisomerase II	TOP2A	TTD
Tumor suppressor p53-binding protein 1	TP53BP1	TTD
5T4 ONCOFETAL antigen	TPBG	TTD
Tripartite Motif Containing 29	TRIM29	Calza S
Tubulin	TUBB	TTD
Thymidine phosphorylase	TYMP	TTD
Thymidylate synthase	TYMS	TTD
Vitamin D receptor	VDR	TTD
Vascular endothelial growth factor	VEGF	TTD
Vascular endothelial growth factor receptor	VEGFR	TTD
Vasoactive intestinal polypeptide receptor	VIPR1	TTD
X-Box Binding Protein 1	XBP1	Calza S
