# Supplementary material for: Network pharmacology-based and clinically relevant prediction of the active ingredients and potential targets of Chinese herbs in metastatic breast cancer patients
Source: Oncotarget. 2017 Feb 15;8(16):27007–21. doi: 10.18632/oncotarget.15351 (PMC5432314; doi:10.18632/oncotarget.15351)
Supplement: Supplementary file 3 [file oncotarget-08-27007-s003.xlsx]

## Sheet: Sheet1
Herbs	Molecular Name	Target Protein Name	Gene Symbols	Source	Validated/Predicted
Licorice	ursolic acid	Cyclic AMP-dependent transcription factor ATF-2	ATF-2	N/A	validated
	isorhamnetin	Nitric oxide synthase, inducible	NOSs	DrugBank	validated
	kaempferol	Nitric oxide synthase, inducible	NOSs	DrugBank	validated
	quercetin	Osteopontin	OPN	N/A	validated
	quercetin	Prostatic acid phosphatase	PAP	DrugBank	validated
	naringenin	Peroxisome proliferator-activated receptor alpha	PPAR-γ	N/A	validated
	quercetin	Peroxisome proliferator-activated receptor alpha	PPAR-γ	N/A	validated
	quercetin	Peroxisome proliferator-activated receptor delta	PPAR-γ	N/A	validated
	formononetin	Peroxisome proliferator-activated receptor gamma	PPAR-γ	N/A	validated
	kaempferol	Peroxisome proliferator-activated receptor gamma	PPAR-γ	N/A	validated
	naringenin	Peroxisome proliferator-activated receptor gamma	PPAR-γ	N/A	validated
	quercetin	Peroxisome proliferator-activated receptor gamma	PPAR-γ	N/A	validated
	isorhamnetin	Xanthine dehydrogenase/oxidase	XDH	DrugBank	validated
	kaempferol	Xanthine dehydrogenase/oxidase	XDH	DrugBank	validated
	quercetin	Xanthine dehydrogenase/oxidase	XDH	DrugBank	validated
	naringenin	4-aminobutyrate aminotransferase, mitochondrial	ABAT	DrugBank	validated
	quercetin	ATP-binding cassette sub-family G member 2	ABCG2	N/A	validated
	quercetin	Acetyl-CoA carboxylase 1	ACC1	DrugBank	validated
	naringenin	Adiponectin	Ad	N/A	validated
	kaempferol	Activator of 90 kDa heat shock protein ATPase homolog 1	AHA1	N/A	validated
	quercetin	Activator of 90 kDa heat shock protein ATPase homolog 1	AHA1	N/A	validated
	kaempferol	Aryl hydrocarbon receptor	Ahr	DrugBank	validated
	quercetin	Aryl hydrocarbon receptor	Ahr	DrugBank	validated
	naringenin	Aldo-keto reductase family 1 member C1	AKR1C1	DrugBank	validated
	kaempferol	Aldo-keto reductase family 1 member C3	AKR1C3	DrugBank	validated
	kaempferol	RAC-alpha serine/threonine-protein kinase	AKT1	N/A	validated
	naringenin	RAC-alpha serine/threonine-protein kinase	AKT1	N/A	validated
	quercetin	RAC-alpha serine/threonine-protein kinase	AKT1	N/A	validated
	rutin	Arachidonate 5-lipoxygenase	ALOX5	DrugBank	validated
	kaempferol	Arachidonate 5-lipoxygenase	ALOX5	DrugBank	validated
	2-heptanone	Arachidonate 5-lipoxygenase	ALOX5	DrugBank	validated
	quercetin	Arachidonate 5-lipoxygenase	ALOX5	DrugBank	validated
	kaempferol	Antileukoproteinase	ALP	N/A	validated
	glycyrrhizin	Alanine aminotransferase 2	ALT	DrugBank	validated
	oleanolic acid	Pancreatic alpha-amylase	AMY2A	DrugBank	validated
	formononetin	Transcription factor AP-1	AP-1	DrugBank	validated
	kaempferol	Transcription factor AP-1	AP-1	DrugBank	validated
	anethole	Transcription factor AP-1	AP-1	DrugBank	validated
	glycyrrhizin	Transcription factor AP-1	AP-1	DrugBank	validated
	ursolic acid	Transcription factor AP-1	AP-1	DrugBank	validated
	quercetin	Transcription factor AP-1	AP-1	DrugBank	validated
	naringenin	Apolipoprotein B-100	ApoB100	N/A	validated
	quercetin	Androgen receptor	AR	DrugBank	validated
	formononetin	ATP synthase subunit beta, mitochondrial	Atp5b	DrugBank	validated
	naringenin	Bcl2 antagonist of cell death	Bad	N/A	validated
	isoliquiritigenin	Apoptosis regulator BAX	BAX	N/A	validated
	kaempferol	Apoptosis regulator BAX	BAX	N/A	validated
	ursolic acid	Apoptosis regulator BAX	BAX	N/A	validated
	quercetin	Apoptosis regulator BAX	BAX	N/A	validated
	kaempferol	Apoptosis regulator Bcl-2	BCL2	DrugBank	validated
	naringenin	Apoptosis regulator Bcl-2	BCL2	DrugBank	validated
	licochalcone a	Apoptosis regulator Bcl-2	BCL2	DrugBank	validated
	ursolic acid	Apoptosis regulator Bcl-2	BCL2	DrugBank	validated
	quercetin	Apoptosis regulator Bcl-2	BCL2	DrugBank	validated
	ursolic acid	Bcl-2-like protein 1	BCL2L1	N/A	validated
	quercetin	Bcl-2-like protein 1	BCL2L1	N/A	validated
	ursolic acid	Baculoviral IAP repeat-containing protein 5	BIRC5	N/A	validated
	quercetin	Baculoviral IAP repeat-containing protein 5	BIRC5	N/A	validated
	butylated hydroxytoluene	Bone morphogenetic protein 4	BMP	N/A	validated
	rutin	C5a anaphylatoxin chemotactic receptor	C5AR1	N/A	validated
	ursolic acid	Caspase-1	CASP1	N/A	validated
	oleanolic acid	Caspase-3	CASP3	N/A	validated
	rutin	Caspase-3	CASP3	N/A	validated
	kaempferol	Caspase-3	CASP3	N/A	validated
	naringenin	Caspase-3	CASP3	N/A	validated
	glycyrrhizin	Caspase-3	CASP3	N/A	validated
	ursolic acid	Caspase-3	CASP3	N/A	validated
	quercetin	Caspase-3	CASP3	N/A	validated
	ursolic acid	Caspase-8	CASP8	N/A	validated
	quercetin	Caspase-8	CASP8	N/A	validated
	oleanolic acid	Caspase-9	CASP9	N/A	validated
	ursolic acid	Caspase-9	CASP9	N/A	validated
	quercetin	Caspase-9	CASP9	N/A	validated
	rutin	Catalase	CAT	DrugBank	validated
	naringenin	Catalase	CAT	DrugBank	validated
	quercetin	Caveolin-1	Cav1	N/A	validated
	quercetin	Protein CBFA2T1	CBFA2T1	N/A	validated
	quercetin	C-C motif chemokine 2	CCL2	DrugBank	validated
	glycyrrhizin	Eotaxin	CCL11	N/A	validated
	quercetin	G2/mitotic-specific cyclin-B1	CCNB1	N/A	validated
	rutin	Integrin beta-2	CD18	DrugBank	validated
	quercetin	CD40 ligand	CD40LG	N/A	validated
	kaempferol	Cell division control protein 2 homolog	CDC2	DrugBank	validated
	quercetin	Cell division control protein 2 homolog	CDC2	DrugBank	validated
	licochalcone a	Cell division protein kinase 2	CDK2	DrugBank	validated
	licochalcone a	Cyclin-A2	CCNA2	DrugBank	validated
	licochalcone a	Cell division protein kinase 4	CDK4	DrugBank	validated
	ursolic acid	Cell division protein kinase 4	CDK4	DrugBank	validated
	ursolic acid	Cell division protein kinase 6	CDK6	DrugBank	validated
	naringin	Cyclin-dependent kinase inhibitor 1	CDKN1A	N/A	validated
	ursolic acid	Cyclin-dependent kinase inhibitor 1	CDKN1A	N/A	validated
	quercetin	Cyclin-dependent kinase inhibitor 1	CDKN1A	N/A	validated
	quercetin	Cyclin-dependent kinase inhibitor 2A, isoforms 1/2/3	Cdkn2a	N/A	validated
	naringenin	Liver carboxylesterase 1	CES1	N/A	validated
	isoliquiritigenin	Proto-oncogene c-Fos	C-FOS	N/A	validated
	ursolic acid	Proto-oncogene c-Fos	C-FOS	N/A	validated
	quercetin	Proto-oncogene c-Fos	C-FOS	N/A	validated
	quercetin	Serine/threonine-protein kinase Chk2	CHK2	N/A	validated
	vitexin	Choline/ethanolamine kinase	CHKB	N/A	validated
	quercetin	Collagen alpha-1(I) chain	COL5A1	DrugBank	validated
	quercetin	Collagen alpha-1(III) chain	COL5AII	DrugBank	validated
	ursolic acid	Cyclic AMP-responsive element-binding protein 1	CREB1	N/A	validated
	quercetin	C-reactive protein	CRP	N/A	validated
	18beta-glycyrrhetinic acid	Catenin alpha-1	CTNNA1	N/A	validated
	18beta-glycyrrhetinic acid	Catenin beta-1	CTNNA1	N/A	validated
	ursolic acid	Cathepsin B	CTSB	DrugBank	validated
	quercetin	Cathepsin D	CTSD	DrugBank	validated
	quercetin	C-X-C motif chemokine 10	CXCL10	N/A	validated
	quercetin	C-X-C motif chemokine 11	CXCL11	N/A	validated
	quercetin	C-X-C motif chemokine 2	CXCL2	N/A	validated
	licochalcone a	G1/S-specific cyclin-D1	CCND1	N/A	validated
	ursolic acid	G1/S-specific cyclin-D1	CCND1	N/A	validated
	quercetin	G1/S-specific cyclin-D1	CCND1	N/A	validated
	ursolic acid	G1/S-specific cyclin-D2	CCND2	N/A	validated
	glycyrrhizin	Cytochrome P450 11B2, mitochondrial	CYP11B2	N/A	validated
	naringenin	Cytochrome P450 19A1	CYP19A1	N/A	validated
	o-xylene	Cytochrome P450 1A1	CYP1A1	N/A	validated
	kaempferol	Cytochrome P450 1A1	CYP1A1	N/A	validated
	quercetin	Cytochrome P450 1A1	CYP1A1	N/A	validated
	kaempferol	Cytochrome P450 1A2	CYP1A2	DrugBank	validated
	quercetin	Cytochrome P450 1A2	CYP1A2	DrugBank	validated
	kaempferol	Cytochrome P450 1B1	CYP1B1	N/A	validated
	quercetin	Cytochrome P450 1B1	CYP1B1	N/A	validated
	o-xylene	Cytochrome P450 2B1	CYP2B1	N/A	validated
	m-xylene	Cytochrome P450 2B1	CYP2B1	N/A	validated
	p-xylene	Cytochrome P450 2D6	CYP2D6	N/A	validated
	m-xylene	Cytochrome P450 2E1	CYP2E1	N/A	validated
	p-xylene	Cytochrome P450 2E1	CYP2E1	N/A	validated
	18beta-glycyrrhetinic acid	Cytochrome P450 2E1	CYP2E1	N/A	validated
	kaempferol	Cytochrome P450 3A4	CYP3A4	DrugBank	validated
	quercetin	Cytochrome P450 3A4	CYP3A4	DrugBank	validated
	m-xylene	Cytochrome P450 4B1	CYP4B1	N/A	validated
	quercetin	DDB1- and CUL4-associated factor 5	DCAF11	N/A	validated
	rutin	Type I iodothyronine deiodinase	DIO1	N/A	validated
	kaempferol	Type I iodothyronine deiodinase	DIO1	N/A	validated
	quercetin	Type I iodothyronine deiodinase	DIO1	N/A	validated
	ursolic acid	Dual oxidase 2	DUOX2	N/A	validated
	quercetin	Dual oxidase 2	DUOX2	N/A	validated
	quercetin	Transcription factor E2F1	E2F1	N/A	validated
	quercetin	Transcription factor E2F2	E2F2	N/A	validated
	quercetin	Pro-epidermal growth factor	EGF	DrugBank	validated
	quercetin	Epidermal growth factor receptor	EGFR	DrugBank	validated
	licochalcone a	Eukaryotic translation initiation factor 6	EIF6	N/A	validated
	quercetin	Eukaryotic translation initiation factor 6	EIF6	N/A	validated
	quercetin	ETS domain-containing protein Elk-1	Elk-1	N/A	validated
	ursolic acid	Nitric oxide synthase, endothelial	eNOS	N/A	validated
	quercetin	Nitric oxide synthase, endothelial	eNOS	N/A	validated
	ursolic acid	Ectonucleotide pyrophosphatase/phosphodiesterase family member 7	ENPP7	N/A	validated
	formononetin	Estrogen receptor	ER	DrugBank	validated
	naringenin	Estrogen receptor	ER	DrugBank	validated
	formononetin	Estrogen receptor beta	ESR2	DrugBank	validated
	quercetin	Receptor tyrosine-protein kinase erbB-2	ERBB2	N/A	validated
	quercetin	Receptor tyrosine-protein kinase erbB-3	ERBB3	N/A	validated
	isoliquiritigenin	E-selectin	SELE	DrugBank	validated
	kaempferol	E-selectin	SELE	DrugBank	validated
	ursolic acid	E-selectin	SELE	DrugBank	validated
	quercetin	E-selectin	SELE	DrugBank	validated
	naringenin	Fatty acid synthase	FAS	DrugBank	validated
	ursolic acid	Fatty acid synthase	FAS	DrugBank	validated
	rutin	Low affinity immunoglobulin epsilon Fc receptor	FCER2	N/A	validated
	licochalcone a	Fos-related antigen 2	FOSL2	N/A	validated
	isoliquiritigenin	Gamma-aminobutyric acid type B receptor subunit 1	GABA	N/A	validated
	ursolic acid	Neuromodulin	GAP43	N/A	validated
	18beta-glycyrrhetinic acid	Gap junction alpha-1 protein	GJA1	DrugBank	validated
	quercetin	Gap junction alpha-1 protein	GJA1	DrugBank	validated
	ursolic acid	Granulocyte-macrophage colony-stimulating factor	GM-CSF	N/A	validated
	naringenin	Aspartate aminotransferase, cytoplasmic	GOT1	DrugBank	validated
	naringenin	Glutathione reductase, mitochondrial	GR	DrugBank	validated
	kaempferol	Glutathione S-transferase Mu 1	GSTM1	DrugBank	validated
	quercetin	Glutathione S-transferase Mu 1	GSTM1	DrugBank	validated
	kaempferol	Glutathione S-transferase Mu 2	GSTM2	DrugBank	validated
	quercetin	Glutathione S-transferase Mu 2	GSTM2	DrugBank	validated
	rutin	Glutathione S-transferase P	GSTP1	DrugBank	validated
	kaempferol	Glutathione S-transferase P	GSTP1	DrugBank	validated
	naringenin	Glutathione S-transferase P	GSTP1	DrugBank	validated
	quercetin	Glutathione S-transferase P	GSTP1	DrugBank	validated
	isoliquiritigenin	Solute carrier family 2, facilitated glucose transporter member 1	GTR1	N/A	validated
	kaempferol	Solute carrier family 2, facilitated glucose transporter member 4	GTR4	N/A	validated
	quercetin	Solute carrier family 2, facilitated glucose transporter member 4	GTR4	N/A	validated
	quercetin	DNA gyrase subunit B	gyrB	DrugBank	validated
	rutin	Hyaluronan synthase 2	HAS	N/A	validated
	kaempferol	Hyaluronan synthase 2	HAS	N/A	validated
	quercetin	Hyaluronan synthase 2	HAS	N/A	validated
	ursolic acid	Heparin-binding growth factor 2	HB-EGF	DrugBank	validated
	ursolic acid	Probable E3 ubiquitin-protein ligase HERC5	HERC5	N/A	validated
	quercetin	Probable E3 ubiquitin-protein ligase HERC5	HERC5	N/A	validated
	quercetin	Hypoxia-inducible factor 1-alpha	HIFs	N/A	validated
	quercetin	Hexokinase-2	HK2	N/A	validated
	rutin	3-hydroxy-3-methylglutaryl-coenzyme A reductase	HMGCR	DrugBank	validated
	naringenin	3-hydroxy-3-methylglutaryl-coenzyme A reductase	HMGCR	DrugBank	validated
	oleanolic acid	Heme oxygenase 1	HO-1	DrugBank	validated
	butylated hydroxytoluene	Heme oxygenase 1	HO-1	DrugBank	validated
	kaempferol	Heme oxygenase 1	HO-1	DrugBank	validated
	glycyrrhizin	Heme oxygenase 1	HO-1	DrugBank	validated
	quercetin	Heme oxygenase 1	HO-1	DrugBank	validated
	kaempferol	Peroxidase C1A	HRP	N/A	validated
	quercetin	Peroxidase C1A	HRP	N/A	validated
	18beta-glycyrrhetinic acid	Corticosteroid 11-beta-dehydrogenase isozyme 2	HSD11B2	N/A	validated
	glycyrrhizin	Corticosteroid 11-beta-dehydrogenase isozyme 2	HSD11B2	N/A	validated
	formononetin	3 beta-hydroxysteroid dehydrogenase/Delta 5-->4-isomerase type 1	HSD3B1	N/A	validated
	formononetin	3 beta-hydroxysteroid dehydrogenase/Delta 5-->4-isomerase type 2	HSD3B1	N/A	validated
	quercetin	Heat shock factor protein 1	HSF1	N/A	validated
	quercetin	78 kDa glucose-regulated protein	HSPA5	DrugBank	validated
	quercetin	Heat shock protein beta-1	HSPB1	N/A	validated
	oleanolic acid	Intercellular adhesion molecule 1	ICAMs	N/A	validated
	kaempferol	Intercellular adhesion molecule 1	ICAMs	N/A	validated
	ursolic acid	Intercellular adhesion molecule 1	ICAMs	N/A	validated
	quercetin	Intercellular adhesion molecule 1	ICAMs	N/A	validated
	quercetin	Interferon gamma	IFNγ	DrugBank	validated
	quercetin	Insulin-like growth factor II	IGF-2	N/A	validated
	quercetin	Insulin-like growth factor-binding protein 3	IGF-3	N/A	validated
	quercetin	Inhibitor of nuclear factor kappa-B kinase subunit alpha	IKK-α	N/A	validated
	kaempferol	Inhibitor of nuclear factor kappa-B kinase subunit beta	IKK-α	N/A	validated
	quercetin	Interleukin-10	IL-10	N/A	validated
	quercetin	Interleukin-1 alpha	IL1A	N/A	validated
	rutin	Interleukin-1 beta	IL-1β	DrugBank	validated
	ursolic acid	Interleukin-1 beta	IL-1β	DrugBank	validated
	quercetin	Interleukin-1 beta	IL-1β	DrugBank	validated
	anethole	Interleukin-2	IL-2	DrugBank	validated
	quercetin	Interleukin-2	IL-2	DrugBank	validated
	formononetin	Interleukin-4	IL-4	N/A	validated
	rutin	Interleukin-6	IL-6	DrugBank	validated
	ursolic acid	Interleukin-6	IL-6	DrugBank	validated
	quercetin	Interleukin-6	IL-6	DrugBank	validated
	rutin	Interleukin-8	IL-8	N/A	validated
	quercetin	Interleukin-8	IL-8	N/A	validated
	rutin	Insulin	Insulin	DrugBank	validated
	kaempferol	Insulin receptor	IR	DrugBank	validated
	quercetin	Insulin receptor	IR	DrugBank	validated
	quercetin	Interferon regulatory factor 1	IRF1	N/A	validated
	isoliquiritigenin	Tyrosine-protein kinase JAK2	JAK2	DrugBank	validated
	isoliquiritigenin	Junctional adhesion molecule A	JAM-A	N/A	validated
	18beta-glycyrrhetinic acid	Junction plakoglobin	JUP	N/A	validated
	naringenin	Low-density lipoprotein receptor	LDL	DrugBank	validated
	ursolic acid	Lipopolysaccharide-induced tumor necrosis factor-alpha factor	LPS	N/A	validated
	naringenin	Mitogen-activated protein kinase 1	MAPK1	DrugBank	validated
	licochalcone a	Mitogen-activated protein kinase 1	MAPK1	DrugBank	validated
	quercetin	Mitogen-activated protein kinase 1	MAPK1	DrugBank	validated
	naringenin	Mitogen-activated protein kinase 3	MAPK3	DrugBank	validated
	vitexin	Mitogen-activated protein kinase 7	MAPK7	N/A	validated
	kaempferol	Mitogen-activated protein kinase 8	MAPK8	DrugBank	validated
	ursolic acid	Mitogen-activated protein kinase 8	MAPK8	DrugBank	validated
	ursolic acid	C-Jun-amino-terminal kinase-interacting protein 2	MAPK8IP2	N/A	validated
	ursolic acid	Induced myeloid leukemia cell differentiation protein Mcl-1	MCL1	N/A	validated
	protocatechuic acid	Maltase-glucoamylase, intestinal	MGA	DrugBank	validated
	quercetin	Maltase-glucoamylase, intestinal	MGA	DrugBank	validated
	kaempferol	Interstitial collagenase	MMP1	DrugBank	validated
	ursolic acid	Interstitial collagenase	MMP1	DrugBank	validated
	quercetin	Interstitial collagenase	MMP1	DrugBank	validated
	ursolic acid	Stromelysin-2	MMP10	DrugBank	validated
	ursolic acid	72 kDa type IV collagenase	MMP2	DrugBank	validated
	quercetin	72 kDa type IV collagenase	MMP2	DrugBank	validated
	isoliquiritigenin	Metallothionein-2	MMP2	N/A	validated
	ursolic acid	Stromelysin-1	MMP3	DrugBank	validated
	ursolic acid	Matrix metalloproteinase-9	MMP9	N/A	validated
	quercetin	Matrix metalloproteinase-9	MMP9	N/A	validated
	glycyrrhizin	Myeloperoxidase	MPO	DrugBank	validated
	quercetin	Myeloperoxidase	MPO	DrugBank	validated
	naringenin	Multidrug resistance-associated protein 1	MRP1	DrugBank	validated
	formononetin	NADH-ubiquinone oxidoreductase chain 6	MT-ND6	DrugBank	validated
	naringenin	Microsomal triglyceride transfer protein large subunit	MTTP	N/A	validated
	quercetin	Myc proto-oncogene protein	MYCN	N/A	validated
	isorhamnetin	Neutrophil cytosol factor 1	NCF1	N/A	validated
	quercetin	Neutrophil cytosol factor 1	NCF1	N/A	validated
	quercetin	Nuclear factor erythroid 2-related factor 2	NFE2L2	N/A	validated
	anethole	NF-kappa-B inhibitor alpha	NFKBIA	N/A	validated
	ursolic acid	NF-kappa-B inhibitor alpha	NFKBIA	N/A	validated
	quercetin	NF-kappa-B inhibitor alpha	NFKBIA	N/A	validated
	quercetin	Homeobox protein Nkx-3.1	Nkx-3.1	N/A	validated
	oleanolic acid	NAD(P)H dehydrogenase [quinone] 1	NQO1	DrugBank	validated
	quercetin	NAD(P)H dehydrogenase [quinone] 1	NQO1	DrugBank	validated
	kaempferol	Nuclear receptor subfamily 1 group I member 2	NR1I2	N/A	validated
	quercetin	Nuclear receptor subfamily 1 group I member 2	NR1I2	N/A	validated
	kaempferol	Nuclear receptor subfamily 1 group I member 3	NR1I3	N/A	validated
	quercetin	Nuclear receptor subfamily 1 group I member 3	NR1I3	N/A	validated
	quercetin	Ornithine decarboxylase	ODC1	DrugBank	validated
	isorhamnetin	Oxidized low-density lipoprotein receptor 1	OLR1	N/A	validated
	quercetin	Claudin-4	P-11	N/A	validated
	rutin	NADPH--cytochrome P450 reductase	P450	DrugBank	validated
	quercetin	NADPH--cytochrome P450 reductase	P450	DrugBank	validated
	ursolic acid	Cellular tumor antigen p53	P53	DrugBank	validated
	quercetin	Cellular tumor antigen p53	P53	DrugBank	validated
	isorhamnetin	Transcription factor p65	P65	N/A	validated
	rutin	Transcription factor p65	P65	N/A	validated
	kaempferol	Transcription factor p65	P65	N/A	validated
	naringenin	Transcription factor p65	P65	N/A	validated
	anethole	Transcription factor p65	P65	N/A	validated
	glycyrrhizin	Transcription factor p65	P65	N/A	validated
	licochalcone a	Transcription factor p65	P65	N/A	validated
	ursolic acid	Transcription factor p65	P65	N/A	validated
	quercetin	Transcription factor p65	P65	N/A	validated
	quercetin	Plasminogen activator inhibitor 1	PAI-1	N/A	validated
	quercetin	Poly [ADP-ribose] polymerase 1	PARP	N/A	validated
	butylated hydroxytoluene	Protocadherin-12	PCDH12	N/A	validated
	quercetin	Procollagen C-endopeptidase enhancer 1	PCOLCE	N/A	validated
	butylated hydroxytoluene	Platelet endothelial cell adhesion molecule	PECAM-1	N/A	validated
	ursolic acid	Platelet endothelial cell adhesion molecule	PECAM-1	N/A	validated
	ursolic acid	Prostaglandin E2 receptor EP3 subtype	PGE2	DrugBank	validated
	quercetin	Prostaglandin E2 receptor EP3 subtype	PGE2	DrugBank	validated
	quercetin	Tissue-type plasminogen activator	PLAT	DrugBank	validated
	naringenin	Phospholipase B1, membrane-associated	PLB1	N/A	validated
	quercetin	Serum paraoxonase/arylesterase 1	PON-1	DrugBank	validated
	kaempferol	Serine/threonine-protein phosphatase 2B catalytic subunit alpha isoform	PPP3CA	DrugBank	validated
	protocatechuic acid	Protein kinase C alpha type	PRKCA	N/A	validated
	quercetin	Protein kinase C alpha type	PRKCA	N/A	validated
	protocatechuic acid	Protein kinase C beta type	PRKCA	N/A	validated
	rutin	Protein kinase C beta type	PRKCA	N/A	validated
	quercetin	Protein kinase C beta type	PRKCA	N/A	validated
	protocatechuic acid	Protein kinase C gamma type	PRKCG	N/A	validated
	ursolic acid	Protein kinase C gamma type	PRKCG	N/A	validated
	protocatechuic acid	Protein kinase C zeta type	PRKCG	N/A	validated
	quercetin	Puromycin-sensitive aminopeptidase	PSA	N/A	validated
	kaempferol	26S proteasome non-ATPase regulatory subunit 3	PSMD10	N/A	validated
	quercetin	26S proteasome non-ATPase regulatory subunit 3	PSMD10	N/A	validated
	quercetin	Phosphatidylinositol-3,4,5-trisphosphate 3-phosphatase and dual-specificity protein phosphatase PTEN	PTEN	N/A	validated
	ursolic acid	Prostaglandin G/H synthase 1	PTGS1	DrugBank	validated
	quercetin	Prostaglandin G/H synthase 1	PTGS1	DrugBank	validated
	kaempferol	Prostaglandin G/H synthase 2	PTGS2	DrugBank	validated
	glycyrrhizin	Prostaglandin G/H synthase 2	PTGS2	DrugBank	validated
	ursolic acid	Prostaglandin G/H synthase 2	PTGS2	DrugBank	validated
	quercetin	Prostaglandin G/H synthase 2	PTGS2	DrugBank	validated
	ursolic acid	Tyrosine-protein phosphatase non-receptor type 1	PTPN1	N/A	validated
	ursolic acid	Tyrosine-protein phosphatase non-receptor type 6	PTPN6	N/A	validated
	naringin	RAF proto-oncogene serine/threonine-protein kinase	RAF1	N/A	validated
	quercetin	RAF proto-oncogene serine/threonine-protein kinase	RAF1	N/A	validated
	quercetin	Ras association domain-containing protein 1	RAS	N/A	validated
	quercetin	Ras GTPase-activating protein 1	RASA1	N/A	validated
	naringin	Ras-specific guanine nucleotide-releasing factor 2	RASGRF1	N/A	validated
	licochalcone a	Retinoblastoma-associated protein	RB1	DrugBank	validated
	quercetin	Retinoblastoma-associated protein	RB1	DrugBank	validated
	quercetin	Runt-related transcription factor 2	RUNX2	N/A	validated
	butylated hydroxytoluene	Pulmonary surfactant-associated protein B	SFTPB	N/A	validated
	formononetin	NAD-dependent deacetylase sirtuin-1	SIRT1	N/A	validated
	naringenin	Sterol O-acyltransferase 1	SOAT1	DrugBank	validated
	naringenin	Sterol O-acyltransferase 2	SOAT2	N/A	validated
	nicotiflorin	Superoxide dismutase [Cu-Zn]	SODCC.2	DrugBank	validated
	rutin	Superoxide dismutase [Cu-Zn]	SODCC.2	DrugBank	validated
	naringenin	Superoxide dismutase [Cu-Zn]	SODCC.2	DrugBank	validated
	glucuronic acid	Superoxide dismutase [Cu-Zn]	SODCC.2	DrugBank	validated
	liquiritin	Superoxide dismutase [Cu-Zn]	SODCC.2	DrugBank	validated
	quercetin	Superoxide dismutase [Cu-Zn]	SODCC.2	DrugBank	validated
	naringenin	Sterol regulatory element-binding protein 1	SREBPs	N/A	validated
	kaempferol	Signal transducer and activator of transcription 1-alpha/beta	STAT1alpha	N/A	validated
	quercetin	Signal transducer and activator of transcription 1-alpha/beta	STAT1alpha	N/A	validated
	glycyrrhizin	Signal transducer and activator of transcription 3	STAT3	N/A	validated
	licochalcone a	Signal transducer and activator of transcription 3	STAT3	N/A	validated
	ursolic acid	Signal transducer and activator of transcription 3	STAT3	N/A	validated
	quercetin	Estrogen sulfotransferase	SULT1E1	DrugBank	validated
	quercetin	Tissue factor	TF	DrugBank	validated
	quercetin	Transforming growth factor beta-1	TGF-1	N/A	validated
	quercetin	Thrombomodulin	TM	DrugBank	validated
	rutin	Tumor necrosis factor	TNF	DrugBank	validated
	kaempferol	Tumor necrosis factor	TNF	DrugBank	validated
	naringin	Tumor necrosis factor	TNF	DrugBank	validated
	glycyrrhizin	Tumor necrosis factor	TNF	DrugBank	validated
	ursolic acid	Tumor necrosis factor	TNF	DrugBank	validated
	quercetin	Tumor necrosis factor	TNF	DrugBank	validated
	ursolic acid	Tumor necrosis factor ligand superfamily member 6	TNFSF14	N/A	validated
	quercetin	DNA topoisomerase 1	Top1	DrugBank	validated
	quercetin	DNA topoisomerase 2-alpha	Top2	N/A	validated
	ursolic acid	Phosphatidylinositol-3,4,5-trisphosphate 5-phosphatase 2	TPTE2	N/A	validated
	rutin	Thromboxane A2 receptor	TXA2	DrugBank	validated
	isoliquiritigenin	Tyrosinase	TY	N/A	validated
	naringenin	UDP-glucuronosyltransferase 1-1	UGT1A1	N/A	validated
	ursolic acid	Urokinase-type plasminogen activator	uPA	DrugBank	validated
	quercetin	Urokinase-type plasminogen activator	uPA	DrugBank	validated
	isoliquiritigenin	Vascular cell adhesion protein 1	VCAM1	DrugBank	validated
	kaempferol	Vascular cell adhesion protein 1	VCAM1	DrugBank	validated
	quercetin	Vascular cell adhesion protein 1	VCAM1	DrugBank	validated
	ursolic acid	Vascular endothelial growth factor A	VEGFA	DrugBank	validated
	quercetin	Vascular endothelial growth factor A	VEGFA	DrugBank	validated
	butylated hydroxytoluene	Vascular endothelial growth factor receptor 2	VEGFR2	DrugBank	validated
	isoliquiritigenin	Nitric oxide synthase, inducible	NOSs	DrugBank	Predicted
	Glycyrol	Nitric oxide synthase, inducible	NOSs	DrugBank	Predicted
	Jaranol	Nitric oxide synthase, inducible	NOSs	DrugBank	Predicted
	Medicarpin	Nitric oxide synthase, inducible	NOSs	DrugBank	Predicted
	Lupiwighteone	Nitric oxide synthase, inducible	NOSs	DrugBank	Predicted
	7-Methoxy-2-methyl isoflavone	Nitric oxide synthase, inducible	NOSs	DrugBank	Predicted
	formononetin	Nitric oxide synthase, inducible	NOSs	DrugBank	Predicted
	Calycosin	Nitric oxide synthase, inducible	NOSs	DrugBank	Predicted
	Castanin	Nitric oxide synthase, inducible	NOSs	DrugBank	Predicted
	(2S)-2-[4-hydroxy-3-(3-methylbut-2-enyl)phenyl]-8,8-dimethyl-2,3-dihydropyrano[2,3-f]chromen-4-one	Nitric oxide synthase, inducible	NOSs	DrugBank	Predicted
	euchrenone	Nitric oxide synthase, inducible	NOSs	DrugBank	Predicted
	glyasperin B	Nitric oxide synthase, inducible	NOSs	DrugBank	Predicted
	glyasperin F	Nitric oxide synthase, inducible	NOSs	DrugBank	Predicted
	Glyasperin C	Nitric oxide synthase, inducible	NOSs	DrugBank	Predicted
	Isotrifoliol	Nitric oxide synthase, inducible	NOSs	DrugBank	Predicted
	(E)-1-(2,4-dihydroxyphenyl)-3-(2,2-dimethylchromen-6-yl)prop-2-en-1-one	Nitric oxide synthase, inducible	NOSs	DrugBank	Predicted
	kanzonols W	Nitric oxide synthase, inducible	NOSs	DrugBank	Predicted
	(2S)-6-(2,4-dihydroxyphenyl)-2-(2-hydroxypropan-2-yl)-4-methoxy-2,3-dihydrofuro[3,2-g]chromen-7-one	Nitric oxide synthase, inducible	NOSs	DrugBank	Predicted
	Semilicoisoflavone B	Nitric oxide synthase, inducible	NOSs	DrugBank	Predicted
	Glepidotin A	Nitric oxide synthase, inducible	NOSs	DrugBank	Predicted
	Phaseolinisoflavan	Nitric oxide synthase, inducible	NOSs	DrugBank	Predicted
	Glypallichalcone	Nitric oxide synthase, inducible	NOSs	DrugBank	Predicted
	echinatin	Nitric oxide synthase, inducible	NOSs	DrugBank	Predicted
	8-(6-hydroxy-2-benzofuranyl)-2,2-dimethyl-5-chromenol	Nitric oxide synthase, inducible	NOSs	DrugBank	Predicted
	8-(6-hydroxy-2-benzofuranyl)-2,2-dimethyl-5-chromenol	Nitric oxide synthase, inducible	NOSs	DrugBank	Predicted
	licochalcone G	Nitric oxide synthase, inducible	NOSs	DrugBank	Predicted
	3-(2,4-dihydroxyphenyl)-8-(1,1-dimethylprop-2-enyl)-7-hydroxy-5-methoxy-coumarin	Nitric oxide synthase, inducible	NOSs	DrugBank	Predicted
	Licoflavonol	Nitric oxide synthase, inducible	NOSs	DrugBank	Predicted
	Licoricone	Nitric oxide synthase, inducible	NOSs	DrugBank	Predicted
	Gancaonin A	Nitric oxide synthase, inducible	NOSs	DrugBank	Predicted
	Gancaonin B	Nitric oxide synthase, inducible	NOSs	DrugBank	Predicted
	Prunetin	Nitric oxide synthase, inducible	NOSs	DrugBank	Predicted
	3-(3,4-dihydroxyphenyl)-5,7-dihydroxy-8-(3-methylbut-2-enyl)chromone	Nitric oxide synthase, inducible	NOSs	DrugBank	Predicted
	5,7-dihydroxy-3-(4-methoxyphenyl)-8-(3-methylbut-2-enyl)chromone	Nitric oxide synthase, inducible	NOSs	DrugBank	Predicted
	Glycyrin	Nitric oxide synthase, inducible	NOSs	DrugBank	Predicted
	Licoisoflavone	Nitric oxide synthase, inducible	NOSs	DrugBank	Predicted
	Licoisoflavone B	Nitric oxide synthase, inducible	NOSs	DrugBank	Predicted
	licoisoflavanone	Nitric oxide synthase, inducible	NOSs	DrugBank	Predicted
	shinpterocarpin	Nitric oxide synthase, inducible	NOSs	DrugBank	Predicted
	licopyranocoumarin	Nitric oxide synthase, inducible	NOSs	DrugBank	Predicted
	Glyzaglabrin	Nitric oxide synthase, inducible	NOSs	DrugBank	Predicted
	Glabridin	Nitric oxide synthase, inducible	NOSs	DrugBank	Predicted
	Glabranin	Nitric oxide synthase, inducible	NOSs	DrugBank	Predicted
	Glabrene	Nitric oxide synthase, inducible	NOSs	DrugBank	Predicted
	Glabrone	Nitric oxide synthase, inducible	NOSs	DrugBank	Predicted
	Eurycarpin A	Nitric oxide synthase, inducible	NOSs	DrugBank	Predicted
	Ononin	Nitric oxide synthase, inducible	NOSs	DrugBank	Predicted
	Uralene	Nitric oxide synthase, inducible	NOSs	DrugBank	Predicted
	(2S)-7-hydroxy-2-(4-hydroxyphenyl)-8-(3-methylbut-2-enyl)chroman-4-one	Nitric oxide synthase, inducible	NOSs	DrugBank	Predicted
	Isoglycyrol	Nitric oxide synthase, inducible	NOSs	DrugBank	Predicted
	Isolicoflavonol	Nitric oxide synthase, inducible	NOSs	DrugBank	Predicted
	HMO	Nitric oxide synthase, inducible	NOSs	DrugBank	Predicted
	1-Methoxyphaseollidin	Nitric oxide synthase, inducible	NOSs	DrugBank	Predicted
	Quercetin der.	Nitric oxide synthase, inducible	NOSs	DrugBank	Predicted
	3'-Hydroxy-4'-O-Methylglabridin	Nitric oxide synthase, inducible	NOSs	DrugBank	Predicted
	licochalcone a	Nitric oxide synthase, inducible	NOSs	DrugBank	Predicted
	3'-Methoxyglabridin	Nitric oxide synthase, inducible	NOSs	DrugBank	Predicted
	2-[(3R)-8,8-dimethyl-3,4-dihydro-2H-pyrano[6,5-f]chromen-3-yl]-5-methoxyphenol	Nitric oxide synthase, inducible	NOSs	DrugBank	Predicted
	6-prenylated eriodictyol	Nitric oxide synthase, inducible	NOSs	DrugBank	Predicted
	7,2',4'-trihydroxy－5-methoxy-3－arylcoumarin	Nitric oxide synthase, inducible	NOSs	DrugBank	Predicted
	7-Acetoxy-2-methylisoflavone	Nitric oxide synthase, inducible	NOSs	DrugBank	Predicted
	Vestitol	Nitric oxide synthase, inducible	NOSs	DrugBank	Predicted
	Gancaonin G	Nitric oxide synthase, inducible	NOSs	DrugBank	Predicted
	Licoagrocarpin	Nitric oxide synthase, inducible	NOSs	DrugBank	Predicted
	Glyasperins M	Nitric oxide synthase, inducible	NOSs	DrugBank	Predicted
	Glycyrrhiza flavonol A	Nitric oxide synthase, inducible	NOSs	DrugBank	Predicted
	Licoagroisoflavone	Nitric oxide synthase, inducible	NOSs	DrugBank	Predicted
	Odoratin	Nitric oxide synthase, inducible	NOSs	DrugBank	Predicted
	Xambioona	Nitric oxide synthase, inducible	NOSs	DrugBank	Predicted
	dehydroglyasperins C	Nitric oxide synthase, inducible	NOSs	DrugBank	Predicted
	Astragalin	Nitric oxide synthase, inducible	NOSs	DrugBank	Predicted
	isorhamnetin	Nitric-oxide synthase, endothelial	NOSs	DrugBank	Predicted
	7-Methoxy-2-methyl isoflavone	Nitric-oxide synthase, endothelial	NOSs	DrugBank	Predicted
	formononetin	Nitric-oxide synthase, endothelial	NOSs	DrugBank	Predicted
	kaempferol	Nitric-oxide synthase, endothelial	NOSs	DrugBank	Predicted
	Glepidotin A	Nitric-oxide synthase, endothelial	NOSs	DrugBank	Predicted
	Glepidotin B	Nitric-oxide synthase, endothelial	NOSs	DrugBank	Predicted
	Glabranin	Nitric-oxide synthase, endothelial	NOSs	DrugBank	Predicted
	1-Methoxyphaseollidin	Nitric-oxide synthase, endothelial	NOSs	DrugBank	Predicted
	2-[(3R)-8,8-dimethyl-3,4-dihydro-2H-pyrano[6,5-f]chromen-3-yl]-5-methoxyphenol	Nitric-oxide synthase, endothelial	NOSs	DrugBank	Predicted
	7-Acetoxy-2-methylisoflavone	Nitric-oxide synthase, endothelial	NOSs	DrugBank	Predicted
	Gancaonin G	Nitric-oxide synthase, endothelial	NOSs	DrugBank	Predicted
	Licoagrocarpin	Nitric-oxide synthase, endothelial	NOSs	DrugBank	Predicted
	DBP	Nitric-oxide synthase, endothelial	NOSs	DrugBank	Predicted
	quercetin	Nitric-oxide synthase, endothelial	NOSs	DrugBank	Predicted
	Inermine	mRNA of PKA Catalytic Subunit C-alpha	PKACA	DrugBank	Predicted
	isoliquiritigenin	mRNA of PKA Catalytic Subunit C-alpha	PKACA	DrugBank	Predicted
	DFV	mRNA of PKA Catalytic Subunit C-alpha	PKACA	DrugBank	Predicted
	Medicarpin	mRNA of PKA Catalytic Subunit C-alpha	PKACA	DrugBank	Predicted
	Pinocembrin	mRNA of PKA Catalytic Subunit C-alpha	PKACA	DrugBank	Predicted
	isorhamnetin	mRNA of PKA Catalytic Subunit C-alpha	PKACA	DrugBank	Predicted
	7-Methoxy-2-methyl isoflavone	mRNA of PKA Catalytic Subunit C-alpha	PKACA	DrugBank	Predicted
	formononetin	mRNA of PKA Catalytic Subunit C-alpha	PKACA	DrugBank	Predicted
	Scopoletol	mRNA of PKA Catalytic Subunit C-alpha	PKACA	DrugBank	Predicted
	Calycosin	mRNA of PKA Catalytic Subunit C-alpha	PKACA	DrugBank	Predicted
	kaempferol	mRNA of PKA Catalytic Subunit C-alpha	PKACA	DrugBank	Predicted
	naringenin	mRNA of PKA Catalytic Subunit C-alpha	PKACA	DrugBank	Predicted
	Methylheptane	mRNA of PKA Catalytic Subunit C-alpha	PKACA	DrugBank	Predicted
	Castanin	mRNA of PKA Catalytic Subunit C-alpha	PKACA	DrugBank	Predicted
	Isotrifoliol	mRNA of PKA Catalytic Subunit C-alpha	PKACA	DrugBank	Predicted
	Glypallichalcone	mRNA of PKA Catalytic Subunit C-alpha	PKACA	DrugBank	Predicted
	echinatin	mRNA of PKA Catalytic Subunit C-alpha	PKACA	DrugBank	Predicted
	Licochalcone B	mRNA of PKA Catalytic Subunit C-alpha	PKACA	DrugBank	Predicted
	Prunetin	mRNA of PKA Catalytic Subunit C-alpha	PKACA	DrugBank	Predicted
	shinpterocarpin	mRNA of PKA Catalytic Subunit C-alpha	PKACA	DrugBank	Predicted
	Glyzaglabrin	mRNA of PKA Catalytic Subunit C-alpha	PKACA	DrugBank	Predicted
	Glabridin	mRNA of PKA Catalytic Subunit C-alpha	PKACA	DrugBank	Predicted
	Glabranin	mRNA of PKA Catalytic Subunit C-alpha	PKACA	DrugBank	Predicted
	1,3-dihydroxy-9-methoxy-6-benzofurano[3,2-c]chromenone	mRNA of PKA Catalytic Subunit C-alpha	PKACA	DrugBank	Predicted
	1,3-dihydroxy-8,9-dimethoxy-6-benzofurano[3,2-c]chromenone	mRNA of PKA Catalytic Subunit C-alpha	PKACA	DrugBank	Predicted
	(2R)-7-hydroxy-2-(4-hydroxyphenyl)chroman-4-one	mRNA of PKA Catalytic Subunit C-alpha	PKACA	DrugBank	Predicted
	HMO	mRNA of PKA Catalytic Subunit C-alpha	PKACA	DrugBank	Predicted
	(Z)-1-(2,4-dihydroxyphenyl)-3-phenylprop-2-en-1-one	mRNA of PKA Catalytic Subunit C-alpha	PKACA	DrugBank	Predicted
	3'-Hydroxy-4'-O-Methylglabridin	mRNA of PKA Catalytic Subunit C-alpha	PKACA	DrugBank	Predicted
	2-[(3R)-8,8-dimethyl-3,4-dihydro-2H-pyrano[6,5-f]chromen-3-yl]-5-methoxyphenol	mRNA of PKA Catalytic Subunit C-alpha	PKACA	DrugBank	Predicted
	7,2',4'-trihydroxy－5-methoxy-3－arylcoumarin	mRNA of PKA Catalytic Subunit C-alpha	PKACA	DrugBank	Predicted
	Vestitol	mRNA of PKA Catalytic Subunit C-alpha	PKACA	DrugBank	Predicted
	Glyasperins M	mRNA of PKA Catalytic Subunit C-alpha	PKACA	DrugBank	Predicted
	Phaseol	mRNA of PKA Catalytic Subunit C-alpha	PKACA	DrugBank	Predicted
	Astragalin	mRNA of PKA Catalytic Subunit C-alpha	PKACA	DrugBank	Predicted
	DBP	mRNA of PKA Catalytic Subunit C-alpha	PKACA	DrugBank	Predicted
	quercetin	mRNA of PKA Catalytic Subunit C-alpha	PKACA	DrugBank	Predicted
	isoliquiritigenin	Peroxisome proliferator activated receptor gamma	PPAR-γ	DrugBank	Predicted
	Glycyrol	Peroxisome proliferator activated receptor gamma	PPAR-γ	DrugBank	Predicted
	Neouralenol	Peroxisome proliferator activated receptor gamma	PPAR-γ	DrugBank	Predicted
	isorhamnetin	Peroxisome proliferator activated receptor gamma	PPAR-γ	DrugBank	Predicted
	Lupiwighteone	Peroxisome proliferator activated receptor gamma	PPAR-γ	DrugBank	Predicted
	7-Methoxy-2-methyl isoflavone	Peroxisome proliferator activated receptor gamma	PPAR-γ	DrugBank	Predicted
	formononetin	Peroxisome proliferator activated receptor gamma	PPAR-γ	DrugBank	Predicted
	Calycosin	Peroxisome proliferator activated receptor gamma	PPAR-γ	DrugBank	Predicted
	kaempferol	Peroxisome proliferator activated receptor gamma	PPAR-γ	DrugBank	Predicted
	Castanin	Peroxisome proliferator activated receptor gamma	PPAR-γ	DrugBank	Predicted
	(2S)-2-[4-hydroxy-3-(3-methylbut-2-enyl)phenyl]-8,8-dimethyl-2,3-dihydropyrano[2,3-f]chromen-4-one	Peroxisome proliferator activated receptor gamma	PPAR-γ	DrugBank	Predicted
	glyasperin B	Peroxisome proliferator activated receptor gamma	PPAR-γ	DrugBank	Predicted
	glyasperin F	Peroxisome proliferator activated receptor gamma	PPAR-γ	DrugBank	Predicted
	Glyasperin C	Peroxisome proliferator activated receptor gamma	PPAR-γ	DrugBank	Predicted
	(E)-1-(2,4-dihydroxyphenyl)-3-(2,2-dimethylchromen-6-yl)prop-2-en-1-one	Peroxisome proliferator activated receptor gamma	PPAR-γ	DrugBank	Predicted
	kanzonols W	Peroxisome proliferator activated receptor gamma	PPAR-γ	DrugBank	Predicted
	(2S)-6-(2,4-dihydroxyphenyl)-2-(2-hydroxypropan-2-yl)-4-methoxy-2,3-dihydrofuro[3,2-g]chromen-7-one	Peroxisome proliferator activated receptor gamma	PPAR-γ	DrugBank	Predicted
	Semilicoisoflavone B	Peroxisome proliferator activated receptor gamma	PPAR-γ	DrugBank	Predicted
	Glepidotin A	Peroxisome proliferator activated receptor gamma	PPAR-γ	DrugBank	Predicted
	Phaseolinisoflavan	Peroxisome proliferator activated receptor gamma	PPAR-γ	DrugBank	Predicted
	Glypallichalcone	Peroxisome proliferator activated receptor gamma	PPAR-γ	DrugBank	Predicted
	echinatin	Peroxisome proliferator activated receptor gamma	PPAR-γ	DrugBank	Predicted
	licochalcone G	Peroxisome proliferator activated receptor gamma	PPAR-γ	DrugBank	Predicted
	3-(2,4-dihydroxyphenyl)-8-(1,1-dimethylprop-2-enyl)-7-hydroxy-5-methoxy-coumarin	Peroxisome proliferator activated receptor gamma	PPAR-γ	DrugBank	Predicted
	Licoflavonol	Peroxisome proliferator activated receptor gamma	PPAR-γ	DrugBank	Predicted
	Yinyanghuo D	Peroxisome proliferator activated receptor gamma	PPAR-γ	DrugBank	Predicted
	Licoricone	Peroxisome proliferator activated receptor gamma	PPAR-γ	DrugBank	Predicted
	Gancaonin A	Peroxisome proliferator activated receptor gamma	PPAR-γ	DrugBank	Predicted
	Gancaonin B	Peroxisome proliferator activated receptor gamma	PPAR-γ	DrugBank	Predicted
	Prunetin	Peroxisome proliferator activated receptor gamma	PPAR-γ	DrugBank	Predicted
	3-(3,4-dihydroxyphenyl)-5,7-dihydroxy-8-(3-methylbut-2-enyl)chromone	Peroxisome proliferator activated receptor gamma	PPAR-γ	DrugBank	Predicted
	5,7-dihydroxy-3-(4-methoxyphenyl)-8-(3-methylbut-2-enyl)chromone	Peroxisome proliferator activated receptor gamma	PPAR-γ	DrugBank	Predicted
	2-(3,4-dihydroxyphenyl)-5,7-dihydroxy-6-(3-methylbut-2-enyl)chromone	Peroxisome proliferator activated receptor gamma	PPAR-γ	DrugBank	Predicted
	Glycyrin	Peroxisome proliferator activated receptor gamma	PPAR-γ	DrugBank	Predicted
	(E)-1-[2,4-dihydroxy-3-(3-methylbut-2-enyl)phenyl]-3-(2,4-dihydroxyphenyl)prop-2-en-1-one	Peroxisome proliferator activated receptor gamma	PPAR-γ	DrugBank	Predicted
	Licoisoflavone	Peroxisome proliferator activated receptor gamma	PPAR-γ	DrugBank	Predicted
	Licoisoflavone B	Peroxisome proliferator activated receptor gamma	PPAR-γ	DrugBank	Predicted
	licoisoflavanone	Peroxisome proliferator activated receptor gamma	PPAR-γ	DrugBank	Predicted
	shinpterocarpin	Peroxisome proliferator activated receptor gamma	PPAR-γ	DrugBank	Predicted
	(E)-3-[3,4-dihydroxy-5-(3-methylbut-2-enyl)phenyl]-1-(2,4-dihydroxyphenyl)prop-2-en-1-one	Peroxisome proliferator activated receptor gamma	PPAR-γ	DrugBank	Predicted
	licopyranocoumarin	Peroxisome proliferator activated receptor gamma	PPAR-γ	DrugBank	Predicted
	Glyzaglabrin	Peroxisome proliferator activated receptor gamma	PPAR-γ	DrugBank	Predicted
	Glabridin	Peroxisome proliferator activated receptor gamma	PPAR-γ	DrugBank	Predicted
	Glabrene	Peroxisome proliferator activated receptor gamma	PPAR-γ	DrugBank	Predicted
	Glabrone	Peroxisome proliferator activated receptor gamma	PPAR-γ	DrugBank	Predicted
	1,3-dihydroxy-9-methoxy-6-benzofurano[3,2-c]chromenone	Peroxisome proliferator activated receptor gamma	PPAR-γ	DrugBank	Predicted
	1,3-dihydroxy-8,9-dimethoxy-6-benzofurano[3,2-c]chromenone	Peroxisome proliferator activated receptor gamma	PPAR-γ	DrugBank	Predicted
	Eurycarpin A	Peroxisome proliferator activated receptor gamma	PPAR-γ	DrugBank	Predicted
	Ononin	Peroxisome proliferator activated receptor gamma	PPAR-γ	DrugBank	Predicted
	Uralene	Peroxisome proliferator activated receptor gamma	PPAR-γ	DrugBank	Predicted
	Isolicoflavonol	Peroxisome proliferator activated receptor gamma	PPAR-γ	DrugBank	Predicted
	HMO	Peroxisome proliferator activated receptor gamma	PPAR-γ	DrugBank	Predicted
	1-Methoxyphaseollidin	Peroxisome proliferator activated receptor gamma	PPAR-γ	DrugBank	Predicted
	Quercetin der.	Peroxisome proliferator activated receptor gamma	PPAR-γ	DrugBank	Predicted
	3'-Hydroxy-4'-O-Methylglabridin	Peroxisome proliferator activated receptor gamma	PPAR-γ	DrugBank	Predicted
	licochalcone a	Peroxisome proliferator activated receptor gamma	PPAR-γ	DrugBank	Predicted
	3'-Methoxyglabridin	Peroxisome proliferator activated receptor gamma	PPAR-γ	DrugBank	Predicted
	2-[(3R)-8,8-dimethyl-3,4-dihydro-2H-pyrano[6,5-f]chromen-3-yl]-5-methoxyphenol	Peroxisome proliferator activated receptor gamma	PPAR-γ	DrugBank	Predicted
	Inflacoumarin A	Peroxisome proliferator activated receptor gamma	PPAR-γ	DrugBank	Predicted
	7,2',4'-trihydroxy－5-methoxy-3－arylcoumarin	Peroxisome proliferator activated receptor gamma	PPAR-γ	DrugBank	Predicted
	7-Acetoxy-2-methylisoflavone	Peroxisome proliferator activated receptor gamma	PPAR-γ	DrugBank	Predicted
	Vestitol	Peroxisome proliferator activated receptor gamma	PPAR-γ	DrugBank	Predicted
	Gancaonin G	Peroxisome proliferator activated receptor gamma	PPAR-γ	DrugBank	Predicted
	Licoagrocarpin	Peroxisome proliferator activated receptor gamma	PPAR-γ	DrugBank	Predicted
	Glyasperins M	Peroxisome proliferator activated receptor gamma	PPAR-γ	DrugBank	Predicted
	Licoagroisoflavone	Peroxisome proliferator activated receptor gamma	PPAR-γ	DrugBank	Predicted
	Odoratin	Peroxisome proliferator activated receptor gamma	PPAR-γ	DrugBank	Predicted
	Phaseol	Peroxisome proliferator activated receptor gamma	PPAR-γ	DrugBank	Predicted
	dehydroglyasperins C	Peroxisome proliferator activated receptor gamma	PPAR-γ	DrugBank	Predicted
	quercetin	Peroxisome proliferator activated receptor gamma	PPAR-γ	DrugBank	Predicted
	Medicarpin	5-hydroxytryptamine 2A receptor	5-HT	DrugBank	Predicted
	Vestitol	5-hydroxytryptamine 2A receptor	5-HT	DrugBank	Predicted
	DIBP	5-hydroxytryptamine 2A receptor	5-HT	DrugBank	Predicted
	DBP	5-hydroxytryptamine 2A receptor	5-HT	DrugBank	Predicted
	Inermine	5-hydroxytryptamine receptor 3A	5-HT	DrugBank	Predicted
	shinpterocarpin	5-hydroxytryptamine receptor 3A	5-HT	DrugBank	Predicted
	isorhamnetin	Acetylcholinesterase	AChE	DrugBank	Predicted
	7-Methoxy-2-methyl isoflavone	Acetylcholinesterase	AChE	DrugBank	Predicted
	formononetin	Acetylcholinesterase	AChE	DrugBank	Predicted
	kaempferol	Acetylcholinesterase	AChE	DrugBank	Predicted
	Castanin	Acetylcholinesterase	AChE	DrugBank	Predicted
	glyasperin B	Acetylcholinesterase	AChE	DrugBank	Predicted
	Glyasperin C	Acetylcholinesterase	AChE	DrugBank	Predicted
	(2S)-6-(2,4-dihydroxyphenyl)-2-(2-hydroxypropan-2-yl)-4-methoxy-2,3-dihydrofuro[3,2-g]chromen-7-one	Acetylcholinesterase	AChE	DrugBank	Predicted
	Semilicoisoflavone B	Acetylcholinesterase	AChE	DrugBank	Predicted
	Phaseolinisoflavan	Acetylcholinesterase	AChE	DrugBank	Predicted
	Gancaonin A	Acetylcholinesterase	AChE	DrugBank	Predicted
	5,6,7,8-Tetrahydro-2,4-dimethylquinoline	Acetylcholinesterase	AChE	DrugBank	Predicted
	Licoisoflavone B	Acetylcholinesterase	AChE	DrugBank	Predicted
	licoisoflavanone	Acetylcholinesterase	AChE	DrugBank	Predicted
	licopyranocoumarin	Acetylcholinesterase	AChE	DrugBank	Predicted
	Glabridin	Acetylcholinesterase	AChE	DrugBank	Predicted
	Glabrone	Acetylcholinesterase	AChE	DrugBank	Predicted
	(-)-Medicocarpin	Acetylcholinesterase	AChE	DrugBank	Predicted
	3'-Methoxyglabridin	Acetylcholinesterase	AChE	DrugBank	Predicted
	2-[(3R)-8,8-dimethyl-3,4-dihydro-2H-pyrano[6,5-f]chromen-3-yl]-5-methoxyphenol	Acetylcholinesterase	AChE	DrugBank	Predicted
	5,6,7,8-Tetrahydro-4-methylquinoline	Acetylcholinesterase	AChE	DrugBank	Predicted
	7-Acetoxy-2-methylisoflavone	Acetylcholinesterase	AChE	DrugBank	Predicted
	Licoagrocarpin	Acetylcholinesterase	AChE	DrugBank	Predicted
	Glyasperins M	Acetylcholinesterase	AChE	DrugBank	Predicted
	Glycyrrhiza flavonol A	Acetylcholinesterase	AChE	DrugBank	Predicted
	quercetin	Acetylcholinesterase	AChE	DrugBank	Predicted
	ISOHEPTANE	Cholinesterase	AChE	DrugBank	Predicted
	Methylheptane	Cholinesterase	AChE	DrugBank	Predicted
	2,2-DIMETHYLPENTANE	Cholinesterase	AChE	DrugBank	Predicted
	2,3-dimethylhexane	Cholinesterase	AChE	DrugBank	Predicted
	(3S)-2,3-dimethylpentane	Cholinesterase	AChE	DrugBank	Predicted
	(4S)-2,4-dimethylhexane	Cholinesterase	AChE	DrugBank	Predicted
	Isohexane	Cholinesterase	AChE	DrugBank	Predicted
	Cyclobutanol, 1-ethyl-	Cholinesterase	AChE	DrugBank	Predicted
	3,3-Dimethylpentane	Cholinesterase	AChE	DrugBank	Predicted
	3-methylheptane	Cholinesterase	AChE	DrugBank	Predicted
	3-methylhexane	Cholinesterase	AChE	DrugBank	Predicted
	3-Methylpentane	Cholinesterase	AChE	DrugBank	Predicted
	3-Ethylpentane	Cholinesterase	AChE	DrugBank	Predicted
	()-Menthol	Cholinesterase	AChE	DrugBank	Predicted
	EB	Alcohol dehydrogenase 1A	ADH1A	DrugBank	Predicted
	Methylcyclopentane	Alcohol dehydrogenase 1A	ADH1A	DrugBank	Predicted
	3-Methylpentane	Alcohol dehydrogenase 1A	ADH1A	DrugBank	Predicted
	3-Ethylpentane	Alcohol dehydrogenase 1A	ADH1A	DrugBank	Predicted
	m-xylene	Alcohol dehydrogenase 1B	ADH1B	DrugBank	Predicted
	p-xylene	Alcohol dehydrogenase 1B	ADH1B	DrugBank	Predicted
	ISOHEPTANE	Alcohol dehydrogenase 1B	ADH1B	DrugBank	Predicted
	EB	Alcohol dehydrogenase 1B	ADH1B	DrugBank	Predicted
	Methylheptane	Alcohol dehydrogenase 1B	ADH1B	DrugBank	Predicted
	(1S,2S)-1,2-dimethylcyclopentane	Alcohol dehydrogenase 1B	ADH1B	DrugBank	Predicted
	(1S,2S)-1,2-dimethylcyclopentane	Alcohol dehydrogenase 1B	ADH1B	DrugBank	Predicted
	2,2-DIMETHYLPENTANE	Alcohol dehydrogenase 1B	ADH1B	DrugBank	Predicted
	2,3-dimethylhexane	Alcohol dehydrogenase 1B	ADH1B	DrugBank	Predicted
	(3S)-2,3-dimethylpentane	Alcohol dehydrogenase 1B	ADH1B	DrugBank	Predicted
	(4S)-2,4-dimethylhexane	Alcohol dehydrogenase 1B	ADH1B	DrugBank	Predicted
	Sextone B	Alcohol dehydrogenase 1B	ADH1B	DrugBank	Predicted
	Methylcyclopentane	Alcohol dehydrogenase 1B	ADH1B	DrugBank	Predicted
	Isohexane	Alcohol dehydrogenase 1B	ADH1B	DrugBank	Predicted
	Cyclobutanol, 1-ethyl-	Alcohol dehydrogenase 1B	ADH1B	DrugBank	Predicted
	3,3-Dimethylpentane	Alcohol dehydrogenase 1B	ADH1B	DrugBank	Predicted
	3-methylheptane	Alcohol dehydrogenase 1B	ADH1B	DrugBank	Predicted
	3-methylhexane	Alcohol dehydrogenase 1B	ADH1B	DrugBank	Predicted
	3-Methylpentane	Alcohol dehydrogenase 1B	ADH1B	DrugBank	Predicted
	3-Ethylpentane	Alcohol dehydrogenase 1B	ADH1B	DrugBank	Predicted
	protocatechuic acid	Alcohol dehydrogenase 1C	ADH1C	DrugBank	Predicted
	o-xylene	Alcohol dehydrogenase 1C	ADH1C	DrugBank	Predicted
	m-xylene	Alcohol dehydrogenase 1C	ADH1C	DrugBank	Predicted
	p-xylene	Alcohol dehydrogenase 1C	ADH1C	DrugBank	Predicted
	ISOHEPTANE	Alcohol dehydrogenase 1C	ADH1C	DrugBank	Predicted
	Heptan	Alcohol dehydrogenase 1C	ADH1C	DrugBank	Predicted
	EB	Alcohol dehydrogenase 1C	ADH1C	DrugBank	Predicted
	Methylheptane	Alcohol dehydrogenase 1C	ADH1C	DrugBank	Predicted
	beta-Terpinene	Alcohol dehydrogenase 1C	ADH1C	DrugBank	Predicted
	(E)-1-butoxyhex-2-ene	Alcohol dehydrogenase 1C	ADH1C	DrugBank	Predicted
	Octadiene	Alcohol dehydrogenase 1C	ADH1C	DrugBank	Predicted
	(1S,2S)-1,2-dimethylcyclopentane	Alcohol dehydrogenase 1C	ADH1C	DrugBank	Predicted
	(1S,2S)-1,2-dimethylcyclopentane	Alcohol dehydrogenase 1C	ADH1C	DrugBank	Predicted
	2,2-DIMETHYLPENTANE	Alcohol dehydrogenase 1C	ADH1C	DrugBank	Predicted
	2,3-dimethylhexane	Alcohol dehydrogenase 1C	ADH1C	DrugBank	Predicted
	(3S)-2,3-dimethylpentane	Alcohol dehydrogenase 1C	ADH1C	DrugBank	Predicted
	(4S)-2,4-dimethylhexane	Alcohol dehydrogenase 1C	ADH1C	DrugBank	Predicted
	Methylcyclopentane	Alcohol dehydrogenase 1C	ADH1C	DrugBank	Predicted
	Isohexane	Alcohol dehydrogenase 1C	ADH1C	DrugBank	Predicted
	Cyclobutanol, 1-ethyl-	Alcohol dehydrogenase 1C	ADH1C	DrugBank	Predicted
	3,3-Dimethylpentane	Alcohol dehydrogenase 1C	ADH1C	DrugBank	Predicted
	3-methylheptane	Alcohol dehydrogenase 1C	ADH1C	DrugBank	Predicted
	3-methylhexane	Alcohol dehydrogenase 1C	ADH1C	DrugBank	Predicted
	3-Methylpentane	Alcohol dehydrogenase 1C	ADH1C	DrugBank	Predicted
	3-Ethylpentane	Alcohol dehydrogenase 1C	ADH1C	DrugBank	Predicted
	butylated hydroxytoluene	Beta-1 adrenergic receptor	ADRB1	DrugBank	Predicted
	7-Methoxy-2-methyl isoflavone	Beta-1 adrenergic receptor	ADRB1	DrugBank	Predicted
	WLN: 4OVR	Beta-1 adrenergic receptor	ADRB1	DrugBank	Predicted
	Karenzu DK2	Beta-1 adrenergic receptor	ADRB1	DrugBank	Predicted
	5,6,7,8-Tetrahydro-2,4-dimethylquinoline	Beta-1 adrenergic receptor	ADRB1	DrugBank	Predicted
	Inermine	Beta-2 adrenergic receptor	ADRB2	DrugBank	Predicted
	isoliquiritigenin	Beta-2 adrenergic receptor	ADRB2	DrugBank	Predicted
	DFV	Beta-2 adrenergic receptor	ADRB2	DrugBank	Predicted
	Medicarpin	Beta-2 adrenergic receptor	ADRB2	DrugBank	Predicted
	Pinocembrin	Beta-2 adrenergic receptor	ADRB2	DrugBank	Predicted
	butylated hydroxytoluene	Beta-2 adrenergic receptor	ADRB2	DrugBank	Predicted
	7-Methoxy-2-methyl isoflavone	Beta-2 adrenergic receptor	ADRB2	DrugBank	Predicted
	formononetin	Beta-2 adrenergic receptor	ADRB2	DrugBank	Predicted
	Scopoletol	Beta-2 adrenergic receptor	ADRB2	DrugBank	Predicted
	Calycosin	Beta-2 adrenergic receptor	ADRB2	DrugBank	Predicted
	Castanin	Beta-2 adrenergic receptor	ADRB2	DrugBank	Predicted
	anethole	Beta-2 adrenergic receptor	ADRB2	DrugBank	Predicted
	WLN: 4OVR	Beta-2 adrenergic receptor	ADRB2	DrugBank	Predicted
	Phaseolinisoflavan	Beta-2 adrenergic receptor	ADRB2	DrugBank	Predicted
	Glypallichalcone	Beta-2 adrenergic receptor	ADRB2	DrugBank	Predicted
	Karenzu DK2	Beta-2 adrenergic receptor	ADRB2	DrugBank	Predicted
	Gancaonin B	Beta-2 adrenergic receptor	ADRB2	DrugBank	Predicted
	2-(3,4-dihydroxyphenyl)-5,7-dihydroxy-6-(3-methylbut-2-enyl)chromone	Beta-2 adrenergic receptor	ADRB2	DrugBank	Predicted
	5,6,7,8-Tetrahydro-2,4-dimethylquinoline	Beta-2 adrenergic receptor	ADRB2	DrugBank	Predicted
	shinpterocarpin	Beta-2 adrenergic receptor	ADRB2	DrugBank	Predicted
	Glabridin	Beta-2 adrenergic receptor	ADRB2	DrugBank	Predicted
	Glabrene	Beta-2 adrenergic receptor	ADRB2	DrugBank	Predicted
	(2R)-7-hydroxy-2-(4-hydroxyphenyl)chroman-4-one	Beta-2 adrenergic receptor	ADRB2	DrugBank	Predicted
	(2S)-7-hydroxy-2-(4-hydroxyphenyl)-8-(3-methylbut-2-enyl)chroman-4-one	Beta-2 adrenergic receptor	ADRB2	DrugBank	Predicted
	HMO	Beta-2 adrenergic receptor	ADRB2	DrugBank	Predicted
	1-Methoxyphaseollidin	Beta-2 adrenergic receptor	ADRB2	DrugBank	Predicted
	(Z)-1-(2,4-dihydroxyphenyl)-3-phenylprop-2-en-1-one	Beta-2 adrenergic receptor	ADRB2	DrugBank	Predicted
	3'-Hydroxy-4'-O-Methylglabridin	Beta-2 adrenergic receptor	ADRB2	DrugBank	Predicted
	licochalcone a	Beta-2 adrenergic receptor	ADRB2	DrugBank	Predicted
	3'-Methoxyglabridin	Beta-2 adrenergic receptor	ADRB2	DrugBank	Predicted
	2-[(3R)-8,8-dimethyl-3,4-dihydro-2H-pyrano[6,5-f]chromen-3-yl]-5-methoxyphenol	Beta-2 adrenergic receptor	ADRB2	DrugBank	Predicted
	Inflacoumarin A	Beta-2 adrenergic receptor	ADRB2	DrugBank	Predicted
	5,6,7,8-Tetrahydro-4-methylquinoline	Beta-2 adrenergic receptor	ADRB2	DrugBank	Predicted
	7-Acetoxy-2-methylisoflavone	Beta-2 adrenergic receptor	ADRB2	DrugBank	Predicted
	Vestitol	Beta-2 adrenergic receptor	ADRB2	DrugBank	Predicted
	Licoagrocarpin	Beta-2 adrenergic receptor	ADRB2	DrugBank	Predicted
	dehydroglyasperins C	Beta-2 adrenergic receptor	ADRB2	DrugBank	Predicted
	DIBP	Beta-2 adrenergic receptor	ADRB2	DrugBank	Predicted
	DBP	Beta-2 adrenergic receptor	ADRB2	DrugBank	Predicted
	quercetin	Beta-2 adrenergic receptor	ADRB2	DrugBank	Predicted
	protocatechuic acid	Arachidonate 5-lipoxygenase	ALOX5	DrugBank	Predicted
	(L)-alpha-Terpineol	Alpha-1A adrenergic receptor	alpha(1a)-AR	DrugBank	Predicted
	Medicarpin	Alpha-1A adrenergic receptor	alpha(1a)-AR	DrugBank	Predicted
	butylated hydroxytoluene	Alpha-1A adrenergic receptor	alpha(1a)-AR	DrugBank	Predicted
	formononetin	Alpha-1A adrenergic receptor	alpha(1a)-AR	DrugBank	Predicted
	anethole	Alpha-1A adrenergic receptor	alpha(1a)-AR	DrugBank	Predicted
	5,6,7,8-Tetrahydro-2,4-dimethylquinoline	Alpha-1A adrenergic receptor	alpha(1a)-AR	DrugBank	Predicted
	Vestitol	Alpha-1A adrenergic receptor	alpha(1a)-AR	DrugBank	Predicted
	PENTYLFURAN	Alpha-1A adrenergic receptor	alpha(1a)-AR	DrugBank	Predicted
	DBP	Alpha-1A adrenergic receptor	alpha(1a)-AR	DrugBank	Predicted
	(L)-alpha-Terpineol	Alpha-1B adrenergic receptor	alpha(1a)-AR	DrugBank	Predicted
	Inermine	Alpha-1B adrenergic receptor	alpha(1a)-AR	DrugBank	Predicted
	α-cubebol	Alpha-1B adrenergic receptor	alpha(1a)-AR	DrugBank	Predicted
	Medicarpin	Alpha-1B adrenergic receptor	alpha(1a)-AR	DrugBank	Predicted
	butylated hydroxytoluene	Alpha-1B adrenergic receptor	alpha(1a)-AR	DrugBank	Predicted
	7-Methoxy-2-methyl isoflavone	Alpha-1B adrenergic receptor	alpha(1a)-AR	DrugBank	Predicted
	kaempferol	Alpha-1B adrenergic receptor	alpha(1a)-AR	DrugBank	Predicted
	Castanin	Alpha-1B adrenergic receptor	alpha(1a)-AR	DrugBank	Predicted
	beta-Terpinene	Alpha-1B adrenergic receptor	alpha(1a)-AR	DrugBank	Predicted
	(E)-1-(2,4-dihydroxyphenyl)-3-(2,2-dimethylchromen-6-yl)prop-2-en-1-one	Alpha-1B adrenergic receptor	alpha(1a)-AR	DrugBank	Predicted
	Glepidotin B	Alpha-1B adrenergic receptor	alpha(1a)-AR	DrugBank	Predicted
	Phaseolinisoflavan	Alpha-1B adrenergic receptor	alpha(1a)-AR	DrugBank	Predicted
	Glypallichalcone	Alpha-1B adrenergic receptor	alpha(1a)-AR	DrugBank	Predicted
	Karenzu DK2	Alpha-1B adrenergic receptor	alpha(1a)-AR	DrugBank	Predicted
	Gancaonin B	Alpha-1B adrenergic receptor	alpha(1a)-AR	DrugBank	Predicted
	5,6,7,8-Tetrahydro-2,4-dimethylquinoline	Alpha-1B adrenergic receptor	alpha(1a)-AR	DrugBank	Predicted
	shinpterocarpin	Alpha-1B adrenergic receptor	alpha(1a)-AR	DrugBank	Predicted
	Glabridin	Alpha-1B adrenergic receptor	alpha(1a)-AR	DrugBank	Predicted
	(2S)-7-hydroxy-2-(4-hydroxyphenyl)-8-(3-methylbut-2-enyl)chroman-4-one	Alpha-1B adrenergic receptor	alpha(1a)-AR	DrugBank	Predicted
	1-Methoxyphaseollidin	Alpha-1B adrenergic receptor	alpha(1a)-AR	DrugBank	Predicted
	3'-Hydroxy-4'-O-Methylglabridin	Alpha-1B adrenergic receptor	alpha(1a)-AR	DrugBank	Predicted
	licochalcone a	Alpha-1B adrenergic receptor	alpha(1a)-AR	DrugBank	Predicted
	3'-Methoxyglabridin	Alpha-1B adrenergic receptor	alpha(1a)-AR	DrugBank	Predicted
	2-[(3R)-8,8-dimethyl-3,4-dihydro-2H-pyrano[6,5-f]chromen-3-yl]-5-methoxyphenol	Alpha-1B adrenergic receptor	alpha(1a)-AR	DrugBank	Predicted
	7-Acetoxy-2-methylisoflavone	Alpha-1B adrenergic receptor	alpha(1a)-AR	DrugBank	Predicted
	Vestitol	Alpha-1B adrenergic receptor	alpha(1a)-AR	DrugBank	Predicted
	Licoagrocarpin	Alpha-1B adrenergic receptor	alpha(1a)-AR	DrugBank	Predicted
	Inermine	Alpha-1D adrenergic receptor	alpha(1a)-AR	DrugBank	Predicted
	Medicarpin	Alpha-1D adrenergic receptor	alpha(1a)-AR	DrugBank	Predicted
	7-Methoxy-2-methyl isoflavone	Alpha-1D adrenergic receptor	alpha(1a)-AR	DrugBank	Predicted
	shinpterocarpin	Alpha-1D adrenergic receptor	alpha(1a)-AR	DrugBank	Predicted
	1-Methoxyphaseollidin	Alpha-1D adrenergic receptor	alpha(1a)-AR	DrugBank	Predicted
	7-Acetoxy-2-methylisoflavone	Alpha-1D adrenergic receptor	alpha(1a)-AR	DrugBank	Predicted
	WLN: 4OVR	Alpha-2A adrenergic receptor	alpha(1a)-AR	DrugBank	Predicted
	Mipax	Alpha-2A adrenergic receptor	alpha(1a)-AR	DrugBank	Predicted
	anethole	Alpha-2C adrenergic receptor	alpha(1a)-AR	DrugBank	Predicted
	WLN: 4OVR	Alpha-2C adrenergic receptor	alpha(1a)-AR	DrugBank	Predicted
	isorhamnetin	Aldose reductase	AR	DrugBank	Predicted
	quercetin	Aldose reductase	AR	DrugBank	Predicted
	Morusin	Androgen receptor	AR	DrugBank	Predicted
	isoliquiritigenin	Androgen receptor	AR	DrugBank	Predicted
	Jaranol	Androgen receptor	AR	DrugBank	Predicted
	Neouralenol	Androgen receptor	AR	DrugBank	Predicted
	isorhamnetin	Androgen receptor	AR	DrugBank	Predicted
	Lupiwighteone	Androgen receptor	AR	DrugBank	Predicted
	7-Methoxy-2-methyl isoflavone	Androgen receptor	AR	DrugBank	Predicted
	formononetin	Androgen receptor	AR	DrugBank	Predicted
	Calycosin	Androgen receptor	AR	DrugBank	Predicted
	kaempferol	Androgen receptor	AR	DrugBank	Predicted
	Castanin	Androgen receptor	AR	DrugBank	Predicted
	(2S)-2-[4-hydroxy-3-(3-methylbut-2-enyl)phenyl]-8,8-dimethyl-2,3-dihydropyrano[2,3-f]chromen-4-one	Androgen receptor	AR	DrugBank	Predicted
	glyasperin B	Androgen receptor	AR	DrugBank	Predicted
	glyasperin F	Androgen receptor	AR	DrugBank	Predicted
	Glyasperin C	Androgen receptor	AR	DrugBank	Predicted
	Isotrifoliol	Androgen receptor	AR	DrugBank	Predicted
	(E)-1-(2,4-dihydroxyphenyl)-3-(2,2-dimethylchromen-6-yl)prop-2-en-1-one	Androgen receptor	AR	DrugBank	Predicted
	kanzonols W	Androgen receptor	AR	DrugBank	Predicted
	(2S)-6-(2,4-dihydroxyphenyl)-2-(2-hydroxypropan-2-yl)-4-methoxy-2,3-dihydrofuro[3,2-g]chromen-7-one	Androgen receptor	AR	DrugBank	Predicted
	Semilicoisoflavone B	Androgen receptor	AR	DrugBank	Predicted
	Glepidotin A	Androgen receptor	AR	DrugBank	Predicted
	Phaseolinisoflavan	Androgen receptor	AR	DrugBank	Predicted
	Glypallichalcone	Androgen receptor	AR	DrugBank	Predicted
	licochalcone G	Androgen receptor	AR	DrugBank	Predicted
	3-(2,4-dihydroxyphenyl)-8-(1,1-dimethylprop-2-enyl)-7-hydroxy-5-methoxy-coumarin	Androgen receptor	AR	DrugBank	Predicted
	Licoflavonol	Androgen receptor	AR	DrugBank	Predicted
	Yinyanghuo D	Androgen receptor	AR	DrugBank	Predicted
	Licoricone	Androgen receptor	AR	DrugBank	Predicted
	Gancaonin A	Androgen receptor	AR	DrugBank	Predicted
	Gancaonin B	Androgen receptor	AR	DrugBank	Predicted
	Prunetin	Androgen receptor	AR	DrugBank	Predicted
	3-(3,4-dihydroxyphenyl)-5,7-dihydroxy-8-(3-methylbut-2-enyl)chromone	Androgen receptor	AR	DrugBank	Predicted
	5,7-dihydroxy-3-(4-methoxyphenyl)-8-(3-methylbut-2-enyl)chromone	Androgen receptor	AR	DrugBank	Predicted
	2-(3,4-dihydroxyphenyl)-5,7-dihydroxy-6-(3-methylbut-2-enyl)chromone	Androgen receptor	AR	DrugBank	Predicted
	Glycyrin	Androgen receptor	AR	DrugBank	Predicted
	(E)-1-[2,4-dihydroxy-3-(3-methylbut-2-enyl)phenyl]-3-(2,4-dihydroxyphenyl)prop-2-en-1-one	Androgen receptor	AR	DrugBank	Predicted
	Licocoumarone	Androgen receptor	AR	DrugBank	Predicted
	Licoisoflavone	Androgen receptor	AR	DrugBank	Predicted
	Licoisoflavone B	Androgen receptor	AR	DrugBank	Predicted
	licoisoflavanone	Androgen receptor	AR	DrugBank	Predicted
	shinpterocarpin	Androgen receptor	AR	DrugBank	Predicted
	(E)-3-[3,4-dihydroxy-5-(3-methylbut-2-enyl)phenyl]-1-(2,4-dihydroxyphenyl)prop-2-en-1-one	Androgen receptor	AR	DrugBank	Predicted
	licopyranocoumarin	Androgen receptor	AR	DrugBank	Predicted
	Glyzaglabrin	Androgen receptor	AR	DrugBank	Predicted
	Glabridin	Androgen receptor	AR	DrugBank	Predicted
	Glabrene	Androgen receptor	AR	DrugBank	Predicted
	Glabrone	Androgen receptor	AR	DrugBank	Predicted
	1,3-dihydroxy-8,9-dimethoxy-6-benzofurano[3,2-c]chromenone	Androgen receptor	AR	DrugBank	Predicted
	Eurycarpin A	Androgen receptor	AR	DrugBank	Predicted
	Ononin	Androgen receptor	AR	DrugBank	Predicted
	vitexin	Androgen receptor	AR	DrugBank	Predicted
	Uralene	Androgen receptor	AR	DrugBank	Predicted
	Isoglycyrol	Androgen receptor	AR	DrugBank	Predicted
	Isolicoflavonol	Androgen receptor	AR	DrugBank	Predicted
	HMO	Androgen receptor	AR	DrugBank	Predicted
	1-Methoxyphaseollidin	Androgen receptor	AR	DrugBank	Predicted
	Quercetin der.	Androgen receptor	AR	DrugBank	Predicted
	3'-Hydroxy-4'-O-Methylglabridin	Androgen receptor	AR	DrugBank	Predicted
	licochalcone a	Androgen receptor	AR	DrugBank	Predicted
	3'-Methoxyglabridin	Androgen receptor	AR	DrugBank	Predicted
	2-[(3R)-8,8-dimethyl-3,4-dihydro-2H-pyrano[6,5-f]chromen-3-yl]-5-methoxyphenol	Androgen receptor	AR	DrugBank	Predicted
	Inflacoumarin A	Androgen receptor	AR	DrugBank	Predicted
	Kanzonol F	Androgen receptor	AR	DrugBank	Predicted
	7,2',4'-trihydroxy－5-methoxy-3－arylcoumarin	Androgen receptor	AR	DrugBank	Predicted
	7-Acetoxy-2-methylisoflavone	Androgen receptor	AR	DrugBank	Predicted
	Vestitol	Androgen receptor	AR	DrugBank	Predicted
	Gancaonin G	Androgen receptor	AR	DrugBank	Predicted
	Gancaonin H	Androgen receptor	AR	DrugBank	Predicted
	Licoagrocarpin	Androgen receptor	AR	DrugBank	Predicted
	Glyasperins M	Androgen receptor	AR	DrugBank	Predicted
	Glycyrrhiza flavonol A	Androgen receptor	AR	DrugBank	Predicted
	Licoagroisoflavone	Androgen receptor	AR	DrugBank	Predicted
	Odoratin	Androgen receptor	AR	DrugBank	Predicted
	Phaseol	Androgen receptor	AR	DrugBank	Predicted
	dehydroglyasperins C	Androgen receptor	AR	DrugBank	Predicted
	(3S)-2,3-dimethylpentane	Bacillolysin	BL	DrugBank	Predicted
	Cyclobutanol, 1-ethyl-	Bacillolysin	BL	DrugBank	Predicted
	Scopoletol	Carbonic anhydrase I	CA	DrugBank	Predicted
	isoliquiritigenin	Carbonic anhydrase II	CA	DrugBank	Predicted
	(E)-1-(2,4-dihydroxyphenyl)-3-(2,2-dimethylchromen-6-yl)prop-2-en-1-one	Carbonic anhydrase II	CA	DrugBank	Predicted
	Glypallichalcone	Carbonic anhydrase II	CA	DrugBank	Predicted
	licochalcone a	Carbonic anhydrase II	CA	DrugBank	Predicted
	Inermine	Calmodulin	CALM	DrugBank	Predicted
	Morusin	Calmodulin	CALM	DrugBank	Predicted
	Jaranol	Calmodulin	CALM	DrugBank	Predicted
	Medicarpin	Calmodulin	CALM	DrugBank	Predicted
	isorhamnetin	Calmodulin	CALM	DrugBank	Predicted
	Lupiwighteone	Calmodulin	CALM	DrugBank	Predicted
	7-Methoxy-2-methyl isoflavone	Calmodulin	CALM	DrugBank	Predicted
	formononetin	Calmodulin	CALM	DrugBank	Predicted
	Calycosin	Calmodulin	CALM	DrugBank	Predicted
	kaempferol	Calmodulin	CALM	DrugBank	Predicted
	Castanin	Calmodulin	CALM	DrugBank	Predicted
	(2S)-2-[4-hydroxy-3-(3-methylbut-2-enyl)phenyl]-8,8-dimethyl-2,3-dihydropyrano[2,3-f]chromen-4-one	Calmodulin	CALM	DrugBank	Predicted
	euchrenone	Calmodulin	CALM	DrugBank	Predicted
	glyasperin B	Calmodulin	CALM	DrugBank	Predicted
	glyasperin F	Calmodulin	CALM	DrugBank	Predicted
	Glyasperin C	Calmodulin	CALM	DrugBank	Predicted
	(E)-1-(2,4-dihydroxyphenyl)-3-(2,2-dimethylchromen-6-yl)prop-2-en-1-one	Calmodulin	CALM	DrugBank	Predicted
	kanzonols W	Calmodulin	CALM	DrugBank	Predicted
	(2S)-6-(2,4-dihydroxyphenyl)-2-(2-hydroxypropan-2-yl)-4-methoxy-2,3-dihydrofuro[3,2-g]chromen-7-one	Calmodulin	CALM	DrugBank	Predicted
	Semilicoisoflavone B	Calmodulin	CALM	DrugBank	Predicted
	Glepidotin A	Calmodulin	CALM	DrugBank	Predicted
	Glepidotin B	Calmodulin	CALM	DrugBank	Predicted
	Phaseolinisoflavan	Calmodulin	CALM	DrugBank	Predicted
	Glypallichalcone	Calmodulin	CALM	DrugBank	Predicted
	Licochalcone B	Calmodulin	CALM	DrugBank	Predicted
	licochalcone G	Calmodulin	CALM	DrugBank	Predicted
	3-(2,4-dihydroxyphenyl)-8-(1,1-dimethylprop-2-enyl)-7-hydroxy-5-methoxy-coumarin	Calmodulin	CALM	DrugBank	Predicted
	Licoflavonol	Calmodulin	CALM	DrugBank	Predicted
	Yinyanghuo D	Calmodulin	CALM	DrugBank	Predicted
	Licoricone	Calmodulin	CALM	DrugBank	Predicted
	Gancaonin A	Calmodulin	CALM	DrugBank	Predicted
	Gancaonin B	Calmodulin	CALM	DrugBank	Predicted
	Prunetin	Calmodulin	CALM	DrugBank	Predicted
	3-(3,4-dihydroxyphenyl)-5,7-dihydroxy-8-(3-methylbut-2-enyl)chromone	Calmodulin	CALM	DrugBank	Predicted
	5,7-dihydroxy-3-(4-methoxyphenyl)-8-(3-methylbut-2-enyl)chromone	Calmodulin	CALM	DrugBank	Predicted
	2-(3,4-dihydroxyphenyl)-5,7-dihydroxy-6-(3-methylbut-2-enyl)chromone	Calmodulin	CALM	DrugBank	Predicted
	Glycyrin	Calmodulin	CALM	DrugBank	Predicted
	(E)-1-[2,4-dihydroxy-3-(3-methylbut-2-enyl)phenyl]-3-(2,4-dihydroxyphenyl)prop-2-en-1-one	Calmodulin	CALM	DrugBank	Predicted
	Licoisoflavone	Calmodulin	CALM	DrugBank	Predicted
	Licoisoflavone B	Calmodulin	CALM	DrugBank	Predicted
	licoisoflavanone	Calmodulin	CALM	DrugBank	Predicted
	shinpterocarpin	Calmodulin	CALM	DrugBank	Predicted
	(E)-3-[3,4-dihydroxy-5-(3-methylbut-2-enyl)phenyl]-1-(2,4-dihydroxyphenyl)prop-2-en-1-one	Calmodulin	CALM	DrugBank	Predicted
	liquiritin	Calmodulin	CALM	DrugBank	Predicted
	licopyranocoumarin	Calmodulin	CALM	DrugBank	Predicted
	Glabridin	Calmodulin	CALM	DrugBank	Predicted
	Glabranin	Calmodulin	CALM	DrugBank	Predicted
	Glabrene	Calmodulin	CALM	DrugBank	Predicted
	Glabrone	Calmodulin	CALM	DrugBank	Predicted
	Eurycarpin A	Calmodulin	CALM	DrugBank	Predicted
	Ononin	Calmodulin	CALM	DrugBank	Predicted
	Sigmoidin-B	Calmodulin	CALM	DrugBank	Predicted
	neoliquiritin	Calmodulin	CALM	DrugBank	Predicted
	(2R)-7-hydroxy-2-(4-hydroxyphenyl)chroman-4-one	Calmodulin	CALM	DrugBank	Predicted
	(2S)-7-hydroxy-2-(4-hydroxyphenyl)-8-(3-methylbut-2-enyl)chroman-4-one	Calmodulin	CALM	DrugBank	Predicted
	Isolicoflavonol	Calmodulin	CALM	DrugBank	Predicted
	HMO	Calmodulin	CALM	DrugBank	Predicted
	1-Methoxyphaseollidin	Calmodulin	CALM	DrugBank	Predicted
	Quercetin der.	Calmodulin	CALM	DrugBank	Predicted
	3'-Hydroxy-4'-O-Methylglabridin	Calmodulin	CALM	DrugBank	Predicted
	licochalcone a	Calmodulin	CALM	DrugBank	Predicted
	3'-Methoxyglabridin	Calmodulin	CALM	DrugBank	Predicted
	2-[(3R)-8,8-dimethyl-3,4-dihydro-2H-pyrano[6,5-f]chromen-3-yl]-5-methoxyphenol	Calmodulin	CALM	DrugBank	Predicted
	Inflacoumarin A	Calmodulin	CALM	DrugBank	Predicted
	Kanzonol F	Calmodulin	CALM	DrugBank	Predicted
	6-prenylated eriodictyol	Calmodulin	CALM	DrugBank	Predicted
	7-Acetoxy-2-methylisoflavone	Calmodulin	CALM	DrugBank	Predicted
	8-prenylated eriodictyol	Calmodulin	CALM	DrugBank	Predicted
	Vestitol	Calmodulin	CALM	DrugBank	Predicted
	Gancaonin G	Calmodulin	CALM	DrugBank	Predicted
	Gancaonin H	Calmodulin	CALM	DrugBank	Predicted
	Licoagrocarpin	Calmodulin	CALM	DrugBank	Predicted
	Glyasperins M	Calmodulin	CALM	DrugBank	Predicted
	Glycyrrhiza flavonol A	Calmodulin	CALM	DrugBank	Predicted
	Licoagroisoflavone	Calmodulin	CALM	DrugBank	Predicted
	Odoratin	Calmodulin	CALM	DrugBank	Predicted
	Xambioona	Calmodulin	CALM	DrugBank	Predicted
	dehydroglyasperins C	Calmodulin	CALM	DrugBank	Predicted
	Astragalin	Calmodulin	CALM	DrugBank	Predicted
	isoliquiritigenin	Cell division protein kinase 2	CDK2	DrugBank	Predicted
	Jaranol	Cell division protein kinase 2	CDK2	DrugBank	Predicted
	Medicarpin	Cell division protein kinase 2	CDK2	DrugBank	Predicted
	Neouralenol	Cell division protein kinase 2	CDK2	DrugBank	Predicted
	isorhamnetin	Cell division protein kinase 2	CDK2	DrugBank	Predicted
	Lupiwighteone	Cell division protein kinase 2	CDK2	DrugBank	Predicted
	7-Methoxy-2-methyl isoflavone	Cell division protein kinase 2	CDK2	DrugBank	Predicted
	formononetin	Cell division protein kinase 2	CDK2	DrugBank	Predicted
	Calycosin	Cell division protein kinase 2	CDK2	DrugBank	Predicted
	Castanin	Cell division protein kinase 2	CDK2	DrugBank	Predicted
	glyasperin B	Cell division protein kinase 2	CDK2	DrugBank	Predicted
	glyasperin F	Cell division protein kinase 2	CDK2	DrugBank	Predicted
	Glyasperin C	Cell division protein kinase 2	CDK2	DrugBank	Predicted
	Isotrifoliol	Cell division protein kinase 2	CDK2	DrugBank	Predicted
	(E)-1-(2,4-dihydroxyphenyl)-3-(2,2-dimethylchromen-6-yl)prop-2-en-1-one	Cell division protein kinase 2	CDK2	DrugBank	Predicted
	kanzonols W	Cell division protein kinase 2	CDK2	DrugBank	Predicted
	(2S)-6-(2,4-dihydroxyphenyl)-2-(2-hydroxypropan-2-yl)-4-methoxy-2,3-dihydrofuro[3,2-g]chromen-7-one	Cell division protein kinase 2	CDK2	DrugBank	Predicted
	Semilicoisoflavone B	Cell division protein kinase 2	CDK2	DrugBank	Predicted
	Glepidotin A	Cell division protein kinase 2	CDK2	DrugBank	Predicted
	Phaseolinisoflavan	Cell division protein kinase 2	CDK2	DrugBank	Predicted
	Glypallichalcone	Cell division protein kinase 2	CDK2	DrugBank	Predicted
	echinatin	Cell division protein kinase 2	CDK2	DrugBank	Predicted
	licochalcone G	Cell division protein kinase 2	CDK2	DrugBank	Predicted
	3-(2,4-dihydroxyphenyl)-8-(1,1-dimethylprop-2-enyl)-7-hydroxy-5-methoxy-coumarin	Cell division protein kinase 2	CDK2	DrugBank	Predicted
	Licoflavonol	Cell division protein kinase 2	CDK2	DrugBank	Predicted
	Yinyanghuo D	Cell division protein kinase 2	CDK2	DrugBank	Predicted
	Prunetin	Cell division protein kinase 2	CDK2	DrugBank	Predicted
	3-(3,4-dihydroxyphenyl)-5,7-dihydroxy-8-(3-methylbut-2-enyl)chromone	Cell division protein kinase 2	CDK2	DrugBank	Predicted
	5,7-dihydroxy-3-(4-methoxyphenyl)-8-(3-methylbut-2-enyl)chromone	Cell division protein kinase 2	CDK2	DrugBank	Predicted
	2-(3,4-dihydroxyphenyl)-5,7-dihydroxy-6-(3-methylbut-2-enyl)chromone	Cell division protein kinase 2	CDK2	DrugBank	Predicted
	(E)-1-[2,4-dihydroxy-3-(3-methylbut-2-enyl)phenyl]-3-(2,4-dihydroxyphenyl)prop-2-en-1-one	Cell division protein kinase 2	CDK2	DrugBank	Predicted
	Licocoumarone	Cell division protein kinase 2	CDK2	DrugBank	Predicted
	Licoisoflavone	Cell division protein kinase 2	CDK2	DrugBank	Predicted
	Licoisoflavone B	Cell division protein kinase 2	CDK2	DrugBank	Predicted
	licoisoflavanone	Cell division protein kinase 2	CDK2	DrugBank	Predicted
	shinpterocarpin	Cell division protein kinase 2	CDK2	DrugBank	Predicted
	(E)-3-[3,4-dihydroxy-5-(3-methylbut-2-enyl)phenyl]-1-(2,4-dihydroxyphenyl)prop-2-en-1-one	Cell division protein kinase 2	CDK2	DrugBank	Predicted
	licopyranocoumarin	Cell division protein kinase 2	CDK2	DrugBank	Predicted
	Glyzaglabrin	Cell division protein kinase 2	CDK2	DrugBank	Predicted
	Glabridin	Cell division protein kinase 2	CDK2	DrugBank	Predicted
	Glabrene	Cell division protein kinase 2	CDK2	DrugBank	Predicted
	Glabrone	Cell division protein kinase 2	CDK2	DrugBank	Predicted
	1,3-dihydroxy-9-methoxy-6-benzofurano[3,2-c]chromenone	Cell division protein kinase 2	CDK2	DrugBank	Predicted
	1,3-dihydroxy-8,9-dimethoxy-6-benzofurano[3,2-c]chromenone	Cell division protein kinase 2	CDK2	DrugBank	Predicted
	Eurycarpin A	Cell division protein kinase 2	CDK2	DrugBank	Predicted
	Uralene	Cell division protein kinase 2	CDK2	DrugBank	Predicted
	Isolicoflavonol	Cell division protein kinase 2	CDK2	DrugBank	Predicted
	HMO	Cell division protein kinase 2	CDK2	DrugBank	Predicted
	1-Methoxyphaseollidin	Cell division protein kinase 2	CDK2	DrugBank	Predicted
	Quercetin der.	Cell division protein kinase 2	CDK2	DrugBank	Predicted
	(Z)-1-(2,4-dihydroxyphenyl)-3-phenylprop-2-en-1-one	Cell division protein kinase 2	CDK2	DrugBank	Predicted
	3'-Hydroxy-4'-O-Methylglabridin	Cell division protein kinase 2	CDK2	DrugBank	Predicted
	3'-Methoxyglabridin	Cell division protein kinase 2	CDK2	DrugBank	Predicted
	2-[(3R)-8,8-dimethyl-3,4-dihydro-2H-pyrano[6,5-f]chromen-3-yl]-5-methoxyphenol	Cell division protein kinase 2	CDK2	DrugBank	Predicted
	7,2',4'-trihydroxy－5-methoxy-3－arylcoumarin	Cell division protein kinase 2	CDK2	DrugBank	Predicted
	7-Acetoxy-2-methylisoflavone	Cell division protein kinase 2	CDK2	DrugBank	Predicted
	Vestitol	Cell division protein kinase 2	CDK2	DrugBank	Predicted
	Licoagrocarpin	Cell division protein kinase 2	CDK2	DrugBank	Predicted
	Glyasperins M	Cell division protein kinase 2	CDK2	DrugBank	Predicted
	Glycyrrhiza flavonol A	Cell division protein kinase 2	CDK2	DrugBank	Predicted
	Licoagroisoflavone	Cell division protein kinase 2	CDK2	DrugBank	Predicted
	Odoratin	Cell division protein kinase 2	CDK2	DrugBank	Predicted
	Phaseol	Cell division protein kinase 2	CDK2	DrugBank	Predicted
	dehydroglyasperins C	Cell division protein kinase 2	CDK2	DrugBank	Predicted
	isoliquiritigenin	Cyclin-A2	CCNA2	DrugBank	Predicted
	Glycyrol	Cyclin-A2	CCNA2	DrugBank	Predicted
	Medicarpin	Cyclin-A2	CCNA2	DrugBank	Predicted
	Neouralenol	Cyclin-A2	CCNA2	DrugBank	Predicted
	isorhamnetin	Cyclin-A2	CCNA2	DrugBank	Predicted
	Lupiwighteone	Cyclin-A2	CCNA2	DrugBank	Predicted
	7-Methoxy-2-methyl isoflavone	Cyclin-A2	CCNA2	DrugBank	Predicted
	formononetin	Cyclin-A2	CCNA2	DrugBank	Predicted
	Calycosin	Cyclin-A2	CCNA2	DrugBank	Predicted
	Castanin	Cyclin-A2	CCNA2	DrugBank	Predicted
	glyasperin B	Cyclin-A2	CCNA2	DrugBank	Predicted
	glyasperin F	Cyclin-A2	CCNA2	DrugBank	Predicted
	Glyasperin C	Cyclin-A2	CCNA2	DrugBank	Predicted
	Isotrifoliol	Cyclin-A2	CCNA2	DrugBank	Predicted
	(E)-1-(2,4-dihydroxyphenyl)-3-(2,2-dimethylchromen-6-yl)prop-2-en-1-one	Cyclin-A2	CCNA2	DrugBank	Predicted
	kanzonols W	Cyclin-A2	CCNA2	DrugBank	Predicted
	(2S)-6-(2,4-dihydroxyphenyl)-2-(2-hydroxypropan-2-yl)-4-methoxy-2,3-dihydrofuro[3,2-g]chromen-7-one	Cyclin-A2	CCNA2	DrugBank	Predicted
	Glepidotin A	Cyclin-A2	CCNA2	DrugBank	Predicted
	Phaseolinisoflavan	Cyclin-A2	CCNA2	DrugBank	Predicted
	Glypallichalcone	Cyclin-A2	CCNA2	DrugBank	Predicted
	echinatin	Cyclin-A2	CCNA2	DrugBank	Predicted
	Licochalcone B	Cyclin-A2	CCNA2	DrugBank	Predicted
	licochalcone G	Cyclin-A2	CCNA2	DrugBank	Predicted
	Licoflavonol	Cyclin-A2	CCNA2	DrugBank	Predicted
	Yinyanghuo D	Cyclin-A2	CCNA2	DrugBank	Predicted
	Gancaonin A	Cyclin-A2	CCNA2	DrugBank	Predicted
	Gancaonin B	Cyclin-A2	CCNA2	DrugBank	Predicted
	Prunetin	Cyclin-A2	CCNA2	DrugBank	Predicted
	3-(3,4-dihydroxyphenyl)-5,7-dihydroxy-8-(3-methylbut-2-enyl)chromone	Cyclin-A2	CCNA2	DrugBank	Predicted
	5,7-dihydroxy-3-(4-methoxyphenyl)-8-(3-methylbut-2-enyl)chromone	Cyclin-A2	CCNA2	DrugBank	Predicted
	2-(3,4-dihydroxyphenyl)-5,7-dihydroxy-6-(3-methylbut-2-enyl)chromone	Cyclin-A2	CCNA2	DrugBank	Predicted
	(E)-1-[2,4-dihydroxy-3-(3-methylbut-2-enyl)phenyl]-3-(2,4-dihydroxyphenyl)prop-2-en-1-one	Cyclin-A2	CCNA2	DrugBank	Predicted
	Licocoumarone	Cyclin-A2	CCNA2	DrugBank	Predicted
	Licoisoflavone	Cyclin-A2	CCNA2	DrugBank	Predicted
	Licoisoflavone B	Cyclin-A2	CCNA2	DrugBank	Predicted
	licoisoflavanone	Cyclin-A2	CCNA2	DrugBank	Predicted
	shinpterocarpin	Cyclin-A2	CCNA2	DrugBank	Predicted
	(E)-3-[3,4-dihydroxy-5-(3-methylbut-2-enyl)phenyl]-1-(2,4-dihydroxyphenyl)prop-2-en-1-one	Cyclin-A2	CCNA2	DrugBank	Predicted
	licopyranocoumarin	Cyclin-A2	CCNA2	DrugBank	Predicted
	Glyzaglabrin	Cyclin-A2	CCNA2	DrugBank	Predicted
	Glabridin	Cyclin-A2	CCNA2	DrugBank	Predicted
	Glabrone	Cyclin-A2	CCNA2	DrugBank	Predicted
	1,3-dihydroxy-9-methoxy-6-benzofurano[3,2-c]chromenone	Cyclin-A2	CCNA2	DrugBank	Predicted
	Eurycarpin A	Cyclin-A2	CCNA2	DrugBank	Predicted
	Isolicoflavonol	Cyclin-A2	CCNA2	DrugBank	Predicted
	HMO	Cyclin-A2	CCNA2	DrugBank	Predicted
	1-Methoxyphaseollidin	Cyclin-A2	CCNA2	DrugBank	Predicted
	(Z)-1-(2,4-dihydroxyphenyl)-3-phenylprop-2-en-1-one	Cyclin-A2	CCNA2	DrugBank	Predicted
	3'-Hydroxy-4'-O-Methylglabridin	Cyclin-A2	CCNA2	DrugBank	Predicted
	3'-Methoxyglabridin	Cyclin-A2	CCNA2	DrugBank	Predicted
	2-[(3R)-8,8-dimethyl-3,4-dihydro-2H-pyrano[6,5-f]chromen-3-yl]-5-methoxyphenol	Cyclin-A2	CCNA2	DrugBank	Predicted
	Vestitol	Cyclin-A2	CCNA2	DrugBank	Predicted
	Gancaonin G	Cyclin-A2	CCNA2	DrugBank	Predicted
	Gancaonin H	Cyclin-A2	CCNA2	DrugBank	Predicted
	Licoagrocarpin	Cyclin-A2	CCNA2	DrugBank	Predicted
	Glyasperins M	Cyclin-A2	CCNA2	DrugBank	Predicted
	Glycyrrhiza flavonol A	Cyclin-A2	CCNA2	DrugBank	Predicted
	Licoagroisoflavone	Cyclin-A2	CCNA2	DrugBank	Predicted
	Odoratin	Cyclin-A2	CCNA2	DrugBank	Predicted
	Phaseol	Cyclin-A2	CCNA2	DrugBank	Predicted
	dehydroglyasperins C	Cyclin-A2	CCNA2	DrugBank	Predicted
	Glycyrol	Serine/threonine-protein kinase Chk1	CHK1	DrugBank	Predicted
	Jaranol	Serine/threonine-protein kinase Chk1	CHK1	DrugBank	Predicted
	isorhamnetin	Serine/threonine-protein kinase Chk1	CHK1	DrugBank	Predicted
	Lupiwighteone	Serine/threonine-protein kinase Chk1	CHK1	DrugBank	Predicted
	7-Methoxy-2-methyl isoflavone	Serine/threonine-protein kinase Chk1	CHK1	DrugBank	Predicted
	formononetin	Serine/threonine-protein kinase Chk1	CHK1	DrugBank	Predicted
	Calycosin	Serine/threonine-protein kinase Chk1	CHK1	DrugBank	Predicted
	Castanin	Serine/threonine-protein kinase Chk1	CHK1	DrugBank	Predicted
	Glyasperin C	Serine/threonine-protein kinase Chk1	CHK1	DrugBank	Predicted
	Isotrifoliol	Serine/threonine-protein kinase Chk1	CHK1	DrugBank	Predicted
	(E)-1-(2,4-dihydroxyphenyl)-3-(2,2-dimethylchromen-6-yl)prop-2-en-1-one	Serine/threonine-protein kinase Chk1	CHK1	DrugBank	Predicted
	kanzonols W	Serine/threonine-protein kinase Chk1	CHK1	DrugBank	Predicted
	(2S)-6-(2,4-dihydroxyphenyl)-2-(2-hydroxypropan-2-yl)-4-methoxy-2,3-dihydrofuro[3,2-g]chromen-7-one	Serine/threonine-protein kinase Chk1	CHK1	DrugBank	Predicted
	Semilicoisoflavone B	Serine/threonine-protein kinase Chk1	CHK1	DrugBank	Predicted
	Glepidotin A	Serine/threonine-protein kinase Chk1	CHK1	DrugBank	Predicted
	Phaseolinisoflavan	Serine/threonine-protein kinase Chk1	CHK1	DrugBank	Predicted
	Glypallichalcone	Serine/threonine-protein kinase Chk1	CHK1	DrugBank	Predicted
	echinatin	Serine/threonine-protein kinase Chk1	CHK1	DrugBank	Predicted
	3-(2,4-dihydroxyphenyl)-8-(1,1-dimethylprop-2-enyl)-7-hydroxy-5-methoxy-coumarin	Serine/threonine-protein kinase Chk1	CHK1	DrugBank	Predicted
	Licoflavonol	Serine/threonine-protein kinase Chk1	CHK1	DrugBank	Predicted
	Licoricone	Serine/threonine-protein kinase Chk1	CHK1	DrugBank	Predicted
	Gancaonin A	Serine/threonine-protein kinase Chk1	CHK1	DrugBank	Predicted
	Gancaonin B	Serine/threonine-protein kinase Chk1	CHK1	DrugBank	Predicted
	Prunetin	Serine/threonine-protein kinase Chk1	CHK1	DrugBank	Predicted
	3-(3,4-dihydroxyphenyl)-5,7-dihydroxy-8-(3-methylbut-2-enyl)chromone	Serine/threonine-protein kinase Chk1	CHK1	DrugBank	Predicted
	5,7-dihydroxy-3-(4-methoxyphenyl)-8-(3-methylbut-2-enyl)chromone	Serine/threonine-protein kinase Chk1	CHK1	DrugBank	Predicted
	2-(3,4-dihydroxyphenyl)-5,7-dihydroxy-6-(3-methylbut-2-enyl)chromone	Serine/threonine-protein kinase Chk1	CHK1	DrugBank	Predicted
	Glycyrin	Serine/threonine-protein kinase Chk1	CHK1	DrugBank	Predicted
	(E)-1-[2,4-dihydroxy-3-(3-methylbut-2-enyl)phenyl]-3-(2,4-dihydroxyphenyl)prop-2-en-1-one	Serine/threonine-protein kinase Chk1	CHK1	DrugBank	Predicted
	Licoisoflavone	Serine/threonine-protein kinase Chk1	CHK1	DrugBank	Predicted
	Licoisoflavone B	Serine/threonine-protein kinase Chk1	CHK1	DrugBank	Predicted
	Glyzaglabrin	Serine/threonine-protein kinase Chk1	CHK1	DrugBank	Predicted
	Glabridin	Serine/threonine-protein kinase Chk1	CHK1	DrugBank	Predicted
	Glabrone	Serine/threonine-protein kinase Chk1	CHK1	DrugBank	Predicted
	1,3-dihydroxy-9-methoxy-6-benzofurano[3,2-c]chromenone	Serine/threonine-protein kinase Chk1	CHK1	DrugBank	Predicted
	1,3-dihydroxy-8,9-dimethoxy-6-benzofurano[3,2-c]chromenone	Serine/threonine-protein kinase Chk1	CHK1	DrugBank	Predicted
	Eurycarpin A	Serine/threonine-protein kinase Chk1	CHK1	DrugBank	Predicted
	HMO	Serine/threonine-protein kinase Chk1	CHK1	DrugBank	Predicted
	(Z)-1-(2,4-dihydroxyphenyl)-3-phenylprop-2-en-1-one	Serine/threonine-protein kinase Chk1	CHK1	DrugBank	Predicted
	3'-Hydroxy-4'-O-Methylglabridin	Serine/threonine-protein kinase Chk1	CHK1	DrugBank	Predicted
	licochalcone a	Serine/threonine-protein kinase Chk1	CHK1	DrugBank	Predicted
	3'-Methoxyglabridin	Serine/threonine-protein kinase Chk1	CHK1	DrugBank	Predicted
	2-[(3R)-8,8-dimethyl-3,4-dihydro-2H-pyrano[6,5-f]chromen-3-yl]-5-methoxyphenol	Serine/threonine-protein kinase Chk1	CHK1	DrugBank	Predicted
	7,2',4'-trihydroxy－5-methoxy-3－arylcoumarin	Serine/threonine-protein kinase Chk1	CHK1	DrugBank	Predicted
	7-Acetoxy-2-methylisoflavone	Serine/threonine-protein kinase Chk1	CHK1	DrugBank	Predicted
	Vestitol	Serine/threonine-protein kinase Chk1	CHK1	DrugBank	Predicted
	Gancaonin G	Serine/threonine-protein kinase Chk1	CHK1	DrugBank	Predicted
	Licoagroisoflavone	Serine/threonine-protein kinase Chk1	CHK1	DrugBank	Predicted
	Odoratin	Serine/threonine-protein kinase Chk1	CHK1	DrugBank	Predicted
	Phaseol	Serine/threonine-protein kinase Chk1	CHK1	DrugBank	Predicted
	dehydroglyasperins C	Serine/threonine-protein kinase Chk1	CHK1	DrugBank	Predicted
	glucuronic acid	Chondroitinase AC	ABC	DrugBank	Predicted
	(L)-alpha-Terpineol	Muscarinic acetylcholine receptor M1	CHRM1	DrugBank	Predicted
	Inermine	Muscarinic acetylcholine receptor M1	CHRM1	DrugBank	Predicted
	α-cubebol	Muscarinic acetylcholine receptor M1	CHRM1	DrugBank	Predicted
	Medicarpin	Muscarinic acetylcholine receptor M1	CHRM1	DrugBank	Predicted
	butylated hydroxytoluene	Muscarinic acetylcholine receptor M1	CHRM1	DrugBank	Predicted
	7-Methoxy-2-methyl isoflavone	Muscarinic acetylcholine receptor M1	CHRM1	DrugBank	Predicted
	formononetin	Muscarinic acetylcholine receptor M1	CHRM1	DrugBank	Predicted
	kaempferol	Muscarinic acetylcholine receptor M1	CHRM1	DrugBank	Predicted
	beta-Terpinene	Muscarinic acetylcholine receptor M1	CHRM1	DrugBank	Predicted
	anethole	Muscarinic acetylcholine receptor M1	CHRM1	DrugBank	Predicted
	WLN: 4OVR	Muscarinic acetylcholine receptor M1	CHRM1	DrugBank	Predicted
	Phaseolinisoflavan	Muscarinic acetylcholine receptor M1	CHRM1	DrugBank	Predicted
	Glypallichalcone	Muscarinic acetylcholine receptor M1	CHRM1	DrugBank	Predicted
	Karenzu DK2	Muscarinic acetylcholine receptor M1	CHRM1	DrugBank	Predicted
	5,6,7,8-Tetrahydro-2,4-dimethylquinoline	Muscarinic acetylcholine receptor M1	CHRM1	DrugBank	Predicted
	shinpterocarpin	Muscarinic acetylcholine receptor M1	CHRM1	DrugBank	Predicted
	Glabridin	Muscarinic acetylcholine receptor M1	CHRM1	DrugBank	Predicted
	HMO	Muscarinic acetylcholine receptor M1	CHRM1	DrugBank	Predicted
	(Z)-1-(2,4-dihydroxyphenyl)-3-phenylprop-2-en-1-one	Muscarinic acetylcholine receptor M1	CHRM1	DrugBank	Predicted
	licochalcone a	Muscarinic acetylcholine receptor M1	CHRM1	DrugBank	Predicted
	2-[(3R)-8,8-dimethyl-3,4-dihydro-2H-pyrano[6,5-f]chromen-3-yl]-5-methoxyphenol	Muscarinic acetylcholine receptor M1	CHRM1	DrugBank	Predicted
	5,6,7,8-Tetrahydro-4-methylquinoline	Muscarinic acetylcholine receptor M1	CHRM1	DrugBank	Predicted
	Vestitol	Muscarinic acetylcholine receptor M1	CHRM1	DrugBank	Predicted
	Licoagrocarpin	Muscarinic acetylcholine receptor M1	CHRM1	DrugBank	Predicted
	DIBP	Muscarinic acetylcholine receptor M1	CHRM1	DrugBank	Predicted
	()-Menthol	Muscarinic acetylcholine receptor M1	CHRM1	DrugBank	Predicted
	DBP	Muscarinic acetylcholine receptor M1	CHRM1	DrugBank	Predicted
	(L)-alpha-Terpineol	Muscarinic acetylcholine receptor M2	CHRM2	DrugBank	Predicted
	α-cubebol	Muscarinic acetylcholine receptor M2	CHRM2	DrugBank	Predicted
	Medicarpin	Muscarinic acetylcholine receptor M2	CHRM2	DrugBank	Predicted
	butylated hydroxytoluene	Muscarinic acetylcholine receptor M2	CHRM2	DrugBank	Predicted
	kaempferol	Muscarinic acetylcholine receptor M2	CHRM2	DrugBank	Predicted
	beta-Terpinene	Muscarinic acetylcholine receptor M2	CHRM2	DrugBank	Predicted
	WLN: 4OVR	Muscarinic acetylcholine receptor M2	CHRM2	DrugBank	Predicted
	5,6,7,8-Tetrahydro-2,4-dimethylquinoline	Muscarinic acetylcholine receptor M2	CHRM2	DrugBank	Predicted
	DIBP	Muscarinic acetylcholine receptor M2	CHRM2	DrugBank	Predicted
	()-Menthol	Muscarinic acetylcholine receptor M2	CHRM2	DrugBank	Predicted
	DBP	Muscarinic acetylcholine receptor M2	CHRM2	DrugBank	Predicted
	(L)-alpha-Terpineol	Muscarinic acetylcholine receptor M3	CHRM3	DrugBank	Predicted
	Inermine	Muscarinic acetylcholine receptor M3	CHRM3	DrugBank	Predicted
	α-cubebol	Muscarinic acetylcholine receptor M3	CHRM3	DrugBank	Predicted
	Medicarpin	Muscarinic acetylcholine receptor M3	CHRM3	DrugBank	Predicted
	butylated hydroxytoluene	Muscarinic acetylcholine receptor M3	CHRM3	DrugBank	Predicted
	7-Methoxy-2-methyl isoflavone	Muscarinic acetylcholine receptor M3	CHRM3	DrugBank	Predicted
	Castanin	Muscarinic acetylcholine receptor M3	CHRM3	DrugBank	Predicted
	beta-Terpinene	Muscarinic acetylcholine receptor M3	CHRM3	DrugBank	Predicted
	Karenzu DK2	Muscarinic acetylcholine receptor M3	CHRM3	DrugBank	Predicted
	5,6,7,8-Tetrahydro-2,4-dimethylquinoline	Muscarinic acetylcholine receptor M3	CHRM3	DrugBank	Predicted
	shinpterocarpin	Muscarinic acetylcholine receptor M3	CHRM3	DrugBank	Predicted
	2-[(3R)-8,8-dimethyl-3,4-dihydro-2H-pyrano[6,5-f]chromen-3-yl]-5-methoxyphenol	Muscarinic acetylcholine receptor M3	CHRM3	DrugBank	Predicted
	Licoagrocarpin	Muscarinic acetylcholine receptor M3	CHRM3	DrugBank	Predicted
	DIBP	Muscarinic acetylcholine receptor M3	CHRM3	DrugBank	Predicted
	DBP	Muscarinic acetylcholine receptor M3	CHRM3	DrugBank	Predicted
	Medicarpin	Muscarinic acetylcholine receptor M4	CHRM4	DrugBank	Predicted
	Vestitol	Muscarinic acetylcholine receptor M4	CHRM4	DrugBank	Predicted
	Medicarpin	Muscarinic acetylcholine receptor M5	CHRM5	DrugBank	Predicted
	7-Methoxy-2-methyl isoflavone	Muscarinic acetylcholine receptor M5	CHRM5	DrugBank	Predicted
	Licoagrocarpin	Muscarinic acetylcholine receptor M5	CHRM5	DrugBank	Predicted
	beta-Terpinene	Neuronal acetylcholine receptor subunit alpha-2	CHRNA2	DrugBank	Predicted
	α-cubebol	Neuronal acetylcholine receptor protein, alpha-7 chain	CHRNA7	DrugBank	Predicted
	Medicarpin	Neuronal acetylcholine receptor protein, alpha-7 chain	CHRNA7	DrugBank	Predicted
	7-Methoxy-2-methyl isoflavone	Neuronal acetylcholine receptor protein, alpha-7 chain	CHRNA7	DrugBank	Predicted
	shinpterocarpin	Neuronal acetylcholine receptor protein, alpha-7 chain	CHRNA7	DrugBank	Predicted
	DBP	Neuronal acetylcholine receptor protein, alpha-7 chain	CHRNA7	DrugBank	Predicted
	Medicarpin	Delta-type opioid receptor	C-term	DrugBank	Predicted
	shinpterocarpin	Delta-type opioid receptor	C-term	DrugBank	Predicted
	ICO	Cathepsin D	CTSD	DrugBank	Predicted
	BuOH	Haloalkane dehalogenase	dhlA	DrugBank	Predicted
	Isohexane	Haloalkane dehalogenase	dhlA	DrugBank	Predicted
	3-Methylpentane	Haloalkane dehalogenase	dhlA	DrugBank	Predicted
	Jaranol	Dipeptidyl peptidase IV	DPP4	DrugBank	Predicted
	Medicarpin	Dipeptidyl peptidase IV	DPP4	DrugBank	Predicted
	Neouralenol	Dipeptidyl peptidase IV	DPP4	DrugBank	Predicted
	isorhamnetin	Dipeptidyl peptidase IV	DPP4	DrugBank	Predicted
	Lupiwighteone	Dipeptidyl peptidase IV	DPP4	DrugBank	Predicted
	7-Methoxy-2-methyl isoflavone	Dipeptidyl peptidase IV	DPP4	DrugBank	Predicted
	formononetin	Dipeptidyl peptidase IV	DPP4	DrugBank	Predicted
	Calycosin	Dipeptidyl peptidase IV	DPP4	DrugBank	Predicted
	kaempferol	Dipeptidyl peptidase IV	DPP4	DrugBank	Predicted
	Castanin	Dipeptidyl peptidase IV	DPP4	DrugBank	Predicted
	glyasperin B	Dipeptidyl peptidase IV	DPP4	DrugBank	Predicted
	Glyasperin C	Dipeptidyl peptidase IV	DPP4	DrugBank	Predicted
	(2S)-6-(2,4-dihydroxyphenyl)-2-(2-hydroxypropan-2-yl)-4-methoxy-2,3-dihydrofuro[3,2-g]chromen-7-one	Dipeptidyl peptidase IV	DPP4	DrugBank	Predicted
	Glepidotin A	Dipeptidyl peptidase IV	DPP4	DrugBank	Predicted
	Karenzu DK2	Dipeptidyl peptidase IV	DPP4	DrugBank	Predicted
	Karenzu DK2	Dipeptidyl peptidase IV	DPP4	DrugBank	Predicted
	3-(2,4-dihydroxyphenyl)-8-(1,1-dimethylprop-2-enyl)-7-hydroxy-5-methoxy-coumarin	Dipeptidyl peptidase IV	DPP4	DrugBank	Predicted
	Licoflavonol	Dipeptidyl peptidase IV	DPP4	DrugBank	Predicted
	Yinyanghuo D	Dipeptidyl peptidase IV	DPP4	DrugBank	Predicted
	Gancaonin A	Dipeptidyl peptidase IV	DPP4	DrugBank	Predicted
	Gancaonin B	Dipeptidyl peptidase IV	DPP4	DrugBank	Predicted
	Prunetin	Dipeptidyl peptidase IV	DPP4	DrugBank	Predicted
	5,7-dihydroxy-3-(4-methoxyphenyl)-8-(3-methylbut-2-enyl)chromone	Dipeptidyl peptidase IV	DPP4	DrugBank	Predicted
	2-(3,4-dihydroxyphenyl)-5,7-dihydroxy-6-(3-methylbut-2-enyl)chromone	Dipeptidyl peptidase IV	DPP4	DrugBank	Predicted
	Glycyrin	Dipeptidyl peptidase IV	DPP4	DrugBank	Predicted
	5,6,7,8-Tetrahydro-2,4-dimethylquinoline	Dipeptidyl peptidase IV	DPP4	DrugBank	Predicted
	Licoisoflavone	Dipeptidyl peptidase IV	DPP4	DrugBank	Predicted
	Glyzaglabrin	Dipeptidyl peptidase IV	DPP4	DrugBank	Predicted
	Glabrone	Dipeptidyl peptidase IV	DPP4	DrugBank	Predicted
	Eurycarpin A	Dipeptidyl peptidase IV	DPP4	DrugBank	Predicted
	Ononin	Dipeptidyl peptidase IV	DPP4	DrugBank	Predicted
	Isoglycyrol	Dipeptidyl peptidase IV	DPP4	DrugBank	Predicted
	HMO	Dipeptidyl peptidase IV	DPP4	DrugBank	Predicted
	Quercetin der.	Dipeptidyl peptidase IV	DPP4	DrugBank	Predicted
	Inflacoumarin A	Dipeptidyl peptidase IV	DPP4	DrugBank	Predicted
	7,2',4'-trihydroxy－5-methoxy-3－arylcoumarin	Dipeptidyl peptidase IV	DPP4	DrugBank	Predicted
	7-Acetoxy-2-methylisoflavone	Dipeptidyl peptidase IV	DPP4	DrugBank	Predicted
	Vestitol	Dipeptidyl peptidase IV	DPP4	DrugBank	Predicted
	Gancaonin G	Dipeptidyl peptidase IV	DPP4	DrugBank	Predicted
	Glycyrrhiza flavonol A	Dipeptidyl peptidase IV	DPP4	DrugBank	Predicted
	Licoagroisoflavone	Dipeptidyl peptidase IV	DPP4	DrugBank	Predicted
	Odoratin	Dipeptidyl peptidase IV	DPP4	DrugBank	Predicted
	Astragalin	Dipeptidyl peptidase IV	DPP4	DrugBank	Predicted
	quercetin	Dipeptidyl peptidase IV	DPP4	DrugBank	Predicted
	Medicarpin	Dopamine D1 receptor	DRD1	DrugBank	Predicted
	7-Methoxy-2-methyl isoflavone	Dopamine D1 receptor	DRD1	DrugBank	Predicted
	Castanin	Dopamine D1 receptor	DRD1	DrugBank	Predicted
	5,6,7,8-Tetrahydro-2,4-dimethylquinoline	Dopamine D1 receptor	DRD1	DrugBank	Predicted
	Morusin	Estrogen receptor	ER	DrugBank	Predicted
	isoliquiritigenin	Estrogen receptor	ER	DrugBank	Predicted
	DFV	Estrogen receptor	ER	DrugBank	Predicted
	Glycyrol	Estrogen receptor	ER	DrugBank	Predicted
	Medicarpin	Estrogen receptor	ER	DrugBank	Predicted
	Pinocembrin	Estrogen receptor	ER	DrugBank	Predicted
	Neouralenol	Estrogen receptor	ER	DrugBank	Predicted
	isorhamnetin	Estrogen receptor	ER	DrugBank	Predicted
	Lupiwighteone	Estrogen receptor	ER	DrugBank	Predicted
	7-Methoxy-2-methyl isoflavone	Estrogen receptor	ER	DrugBank	Predicted
	Calycosin	Estrogen receptor	ER	DrugBank	Predicted
	Castanin	Estrogen receptor	ER	DrugBank	Predicted
	(2S)-2-[4-hydroxy-3-(3-methylbut-2-enyl)phenyl]-8,8-dimethyl-2,3-dihydropyrano[2,3-f]chromen-4-one	Estrogen receptor	ER	DrugBank	Predicted
	euchrenone	Estrogen receptor	ER	DrugBank	Predicted
	glyasperin B	Estrogen receptor	ER	DrugBank	Predicted
	glyasperin F	Estrogen receptor	ER	DrugBank	Predicted
	Glyasperin C	Estrogen receptor	ER	DrugBank	Predicted
	Isotrifoliol	Estrogen receptor	ER	DrugBank	Predicted
	(E)-1-(2,4-dihydroxyphenyl)-3-(2,2-dimethylchromen-6-yl)prop-2-en-1-one	Estrogen receptor	ER	DrugBank	Predicted
	kanzonols W	Estrogen receptor	ER	DrugBank	Predicted
	(2S)-6-(2,4-dihydroxyphenyl)-2-(2-hydroxypropan-2-yl)-4-methoxy-2,3-dihydrofuro[3,2-g]chromen-7-one	Estrogen receptor	ER	DrugBank	Predicted
	Semilicoisoflavone B	Estrogen receptor	ER	DrugBank	Predicted
	Glepidotin A	Estrogen receptor	ER	DrugBank	Predicted
	Glepidotin B	Estrogen receptor	ER	DrugBank	Predicted
	Phaseolinisoflavan	Estrogen receptor	ER	DrugBank	Predicted
	Glypallichalcone	Estrogen receptor	ER	DrugBank	Predicted
	echinatin	Estrogen receptor	ER	DrugBank	Predicted
	8-(6-hydroxy-2-benzofuranyl)-2,2-dimethyl-5-chromenol	Estrogen receptor	ER	DrugBank	Predicted
	8-(6-hydroxy-2-benzofuranyl)-2,2-dimethyl-5-chromenol	Estrogen receptor	ER	DrugBank	Predicted
	licochalcone G	Estrogen receptor	ER	DrugBank	Predicted
	3-(2,4-dihydroxyphenyl)-8-(1,1-dimethylprop-2-enyl)-7-hydroxy-5-methoxy-coumarin	Estrogen receptor	ER	DrugBank	Predicted
	Licoflavonol	Estrogen receptor	ER	DrugBank	Predicted
	Licoricone	Estrogen receptor	ER	DrugBank	Predicted
	Gancaonin A	Estrogen receptor	ER	DrugBank	Predicted
	Gancaonin B	Estrogen receptor	ER	DrugBank	Predicted
	Prunetin	Estrogen receptor	ER	DrugBank	Predicted
	3-(3,4-dihydroxyphenyl)-5,7-dihydroxy-8-(3-methylbut-2-enyl)chromone	Estrogen receptor	ER	DrugBank	Predicted
	5,7-dihydroxy-3-(4-methoxyphenyl)-8-(3-methylbut-2-enyl)chromone	Estrogen receptor	ER	DrugBank	Predicted
	Glycyrin	Estrogen receptor	ER	DrugBank	Predicted
	(E)-1-[2,4-dihydroxy-3-(3-methylbut-2-enyl)phenyl]-3-(2,4-dihydroxyphenyl)prop-2-en-1-one	Estrogen receptor	ER	DrugBank	Predicted
	Licocoumarone	Estrogen receptor	ER	DrugBank	Predicted
	Licoisoflavone	Estrogen receptor	ER	DrugBank	Predicted
	Licoisoflavone B	Estrogen receptor	ER	DrugBank	Predicted
	licoisoflavanone	Estrogen receptor	ER	DrugBank	Predicted
	shinpterocarpin	Estrogen receptor	ER	DrugBank	Predicted
	(E)-3-[3,4-dihydroxy-5-(3-methylbut-2-enyl)phenyl]-1-(2,4-dihydroxyphenyl)prop-2-en-1-one	Estrogen receptor	ER	DrugBank	Predicted
	licopyranocoumarin	Estrogen receptor	ER	DrugBank	Predicted
	Glyzaglabrin	Estrogen receptor	ER	DrugBank	Predicted
	Glabridin	Estrogen receptor	ER	DrugBank	Predicted
	Glabranin	Estrogen receptor	ER	DrugBank	Predicted
	Glabrene	Estrogen receptor	ER	DrugBank	Predicted
	Glabrone	Estrogen receptor	ER	DrugBank	Predicted
	1,3-dihydroxy-9-methoxy-6-benzofurano[3,2-c]chromenone	Estrogen receptor	ER	DrugBank	Predicted
	1,3-dihydroxy-8,9-dimethoxy-6-benzofurano[3,2-c]chromenone	Estrogen receptor	ER	DrugBank	Predicted
	Eurycarpin A	Estrogen receptor	ER	DrugBank	Predicted
	Ononin	Estrogen receptor	ER	DrugBank	Predicted
	Sigmoidin-B	Estrogen receptor	ER	DrugBank	Predicted
	Uralene	Estrogen receptor	ER	DrugBank	Predicted
	(2R)-7-hydroxy-2-(4-hydroxyphenyl)chroman-4-one	Estrogen receptor	ER	DrugBank	Predicted
	(2S)-7-hydroxy-2-(4-hydroxyphenyl)-8-(3-methylbut-2-enyl)chroman-4-one	Estrogen receptor	ER	DrugBank	Predicted
	Isoglycyrol	Estrogen receptor	ER	DrugBank	Predicted
	Isolicoflavonol	Estrogen receptor	ER	DrugBank	Predicted
	HMO	Estrogen receptor	ER	DrugBank	Predicted
	1-Methoxyphaseollidin	Estrogen receptor	ER	DrugBank	Predicted
	Quercetin der.	Estrogen receptor	ER	DrugBank	Predicted
	(Z)-1-(2,4-dihydroxyphenyl)-3-phenylprop-2-en-1-one	Estrogen receptor	ER	DrugBank	Predicted
	3'-Hydroxy-4'-O-Methylglabridin	Estrogen receptor	ER	DrugBank	Predicted
	licochalcone a	Estrogen receptor	ER	DrugBank	Predicted
	3'-Methoxyglabridin	Estrogen receptor	ER	DrugBank	Predicted
	2-[(3R)-8,8-dimethyl-3,4-dihydro-2H-pyrano[6,5-f]chromen-3-yl]-5-methoxyphenol	Estrogen receptor	ER	DrugBank	Predicted
	Inflacoumarin A	Estrogen receptor	ER	DrugBank	Predicted
	Kanzonol F	Estrogen receptor	ER	DrugBank	Predicted
	6-prenylated eriodictyol	Estrogen receptor	ER	DrugBank	Predicted
	7,2',4'-trihydroxy－5-methoxy-3－arylcoumarin	Estrogen receptor	ER	DrugBank	Predicted
	7-Acetoxy-2-methylisoflavone	Estrogen receptor	ER	DrugBank	Predicted
	8-prenylated eriodictyol	Estrogen receptor	ER	DrugBank	Predicted
	Vestitol	Estrogen receptor	ER	DrugBank	Predicted
	Gancaonin G	Estrogen receptor	ER	DrugBank	Predicted
	Gancaonin H	Estrogen receptor	ER	DrugBank	Predicted
	Licoagrocarpin	Estrogen receptor	ER	DrugBank	Predicted
	Glyasperins M	Estrogen receptor	ER	DrugBank	Predicted
	Glycyrrhiza flavonol A	Estrogen receptor	ER	DrugBank	Predicted
	Licoagroisoflavone	Estrogen receptor	ER	DrugBank	Predicted
	Odoratin	Estrogen receptor	ER	DrugBank	Predicted
	Phaseol	Estrogen receptor	ER	DrugBank	Predicted
	Xambioona	Estrogen receptor	ER	DrugBank	Predicted
	dehydroglyasperins C	Estrogen receptor	ER	DrugBank	Predicted
	isoliquiritigenin	Estrogen receptor beta	ESR2	DrugBank	Predicted
	Jaranol	Estrogen receptor beta	ESR2	DrugBank	Predicted
	Medicarpin	Estrogen receptor beta	ESR2	DrugBank	Predicted
	isorhamnetin	Estrogen receptor beta	ESR2	DrugBank	Predicted
	Lupiwighteone	Estrogen receptor beta	ESR2	DrugBank	Predicted
	7-Methoxy-2-methyl isoflavone	Estrogen receptor beta	ESR2	DrugBank	Predicted
	Calycosin	Estrogen receptor beta	ESR2	DrugBank	Predicted
	Castanin	Estrogen receptor beta	ESR2	DrugBank	Predicted
	(2S)-2-[4-hydroxy-3-(3-methylbut-2-enyl)phenyl]-8,8-dimethyl-2,3-dihydropyrano[2,3-f]chromen-4-one	Estrogen receptor beta	ESR2	DrugBank	Predicted
	euchrenone	Estrogen receptor beta	ESR2	DrugBank	Predicted
	glyasperin B	Estrogen receptor beta	ESR2	DrugBank	Predicted
	glyasperin F	Estrogen receptor beta	ESR2	DrugBank	Predicted
	Glyasperin C	Estrogen receptor beta	ESR2	DrugBank	Predicted
	Isotrifoliol	Estrogen receptor beta	ESR2	DrugBank	Predicted
	(E)-1-(2,4-dihydroxyphenyl)-3-(2,2-dimethylchromen-6-yl)prop-2-en-1-one	Estrogen receptor beta	ESR2	DrugBank	Predicted
	kanzonols W	Estrogen receptor beta	ESR2	DrugBank	Predicted
	(2S)-6-(2,4-dihydroxyphenyl)-2-(2-hydroxypropan-2-yl)-4-methoxy-2,3-dihydrofuro[3,2-g]chromen-7-one	Estrogen receptor beta	ESR2	DrugBank	Predicted
	Phaseolinisoflavan	Estrogen receptor beta	ESR2	DrugBank	Predicted
	Glypallichalcone	Estrogen receptor beta	ESR2	DrugBank	Predicted
	licochalcone G	Estrogen receptor beta	ESR2	DrugBank	Predicted
	3-(2,4-dihydroxyphenyl)-8-(1,1-dimethylprop-2-enyl)-7-hydroxy-5-methoxy-coumarin	Estrogen receptor beta	ESR2	DrugBank	Predicted
	Gancaonin A	Estrogen receptor beta	ESR2	DrugBank	Predicted
	Gancaonin B	Estrogen receptor beta	ESR2	DrugBank	Predicted
	Prunetin	Estrogen receptor beta	ESR2	DrugBank	Predicted
	5,7-dihydroxy-3-(4-methoxyphenyl)-8-(3-methylbut-2-enyl)chromone	Estrogen receptor beta	ESR2	DrugBank	Predicted
	Glycyrin	Estrogen receptor beta	ESR2	DrugBank	Predicted
	(E)-1-[2,4-dihydroxy-3-(3-methylbut-2-enyl)phenyl]-3-(2,4-dihydroxyphenyl)prop-2-en-1-one	Estrogen receptor beta	ESR2	DrugBank	Predicted
	Licocoumarone	Estrogen receptor beta	ESR2	DrugBank	Predicted
	Licoisoflavone B	Estrogen receptor beta	ESR2	DrugBank	Predicted
	licoisoflavanone	Estrogen receptor beta	ESR2	DrugBank	Predicted
	shinpterocarpin	Estrogen receptor beta	ESR2	DrugBank	Predicted
	Glyzaglabrin	Estrogen receptor beta	ESR2	DrugBank	Predicted
	Glabridin	Estrogen receptor beta	ESR2	DrugBank	Predicted
	Glabrene	Estrogen receptor beta	ESR2	DrugBank	Predicted
	Glabrone	Estrogen receptor beta	ESR2	DrugBank	Predicted
	1,3-dihydroxy-9-methoxy-6-benzofurano[3,2-c]chromenone	Estrogen receptor beta	ESR2	DrugBank	Predicted
	Eurycarpin A	Estrogen receptor beta	ESR2	DrugBank	Predicted
	(2S)-7-hydroxy-2-(4-hydroxyphenyl)-8-(3-methylbut-2-enyl)chroman-4-one	Estrogen receptor beta	ESR2	DrugBank	Predicted
	HMO	Estrogen receptor beta	ESR2	DrugBank	Predicted
	1-Methoxyphaseollidin	Estrogen receptor beta	ESR2	DrugBank	Predicted
	Quercetin der.	Estrogen receptor beta	ESR2	DrugBank	Predicted
	3'-Hydroxy-4'-O-Methylglabridin	Estrogen receptor beta	ESR2	DrugBank	Predicted
	licochalcone a	Estrogen receptor beta	ESR2	DrugBank	Predicted
	3'-Methoxyglabridin	Estrogen receptor beta	ESR2	DrugBank	Predicted
	2-[(3R)-8,8-dimethyl-3,4-dihydro-2H-pyrano[6,5-f]chromen-3-yl]-5-methoxyphenol	Estrogen receptor beta	ESR2	DrugBank	Predicted
	Kanzonol F	Estrogen receptor beta	ESR2	DrugBank	Predicted
	7,2',4'-trihydroxy－5-methoxy-3－arylcoumarin	Estrogen receptor beta	ESR2	DrugBank	Predicted
	Vestitol	Estrogen receptor beta	ESR2	DrugBank	Predicted
	Gancaonin G	Estrogen receptor beta	ESR2	DrugBank	Predicted
	Licoagrocarpin	Estrogen receptor beta	ESR2	DrugBank	Predicted
	Glyasperins M	Estrogen receptor beta	ESR2	DrugBank	Predicted
	Glycyrrhiza flavonol A	Estrogen receptor beta	ESR2	DrugBank	Predicted
	Licoagroisoflavone	Estrogen receptor beta	ESR2	DrugBank	Predicted
	Odoratin	Estrogen receptor beta	ESR2	DrugBank	Predicted
	Xambioona	Estrogen receptor beta	ESR2	DrugBank	Predicted
	dehydroglyasperins C	Estrogen receptor beta	ESR2	DrugBank	Predicted
	glucuronic acid	Ferrichrome-iron receptor	FHUA	DrugBank	Predicted
	Cyclobutanol, 1-ethyl-	Ferrichrome-iron receptor	FHUA	DrugBank	Predicted
	2,6,10-trimethyl-dodecane	Ferrichrome-iron receptor	FHUA	DrugBank	Predicted
	(L)-alpha-Terpineol	Gamma-aminobutyric acid receptor subunit alpha-1	GABA	DrugBank	Predicted
	α-cubebol	Gamma-aminobutyric acid receptor subunit alpha-1	GABA	DrugBank	Predicted
	Izoforon	Gamma-aminobutyric acid receptor subunit alpha-1	GABA	DrugBank	Predicted
	21987_FLUKA	Gamma-aminobutyric acid receptor subunit alpha-1	GABA	DrugBank	Predicted
	Pinocembrin	Gamma-aminobutyric acid receptor subunit alpha-1	GABA	DrugBank	Predicted
	isorhamnetin	Gamma-aminobutyric acid receptor subunit alpha-1	GABA	DrugBank	Predicted
	7-Methoxy-2-methyl isoflavone	Gamma-aminobutyric acid receptor subunit alpha-1	GABA	DrugBank	Predicted
	kaempferol	Gamma-aminobutyric acid receptor subunit alpha-1	GABA	DrugBank	Predicted
	beta-Terpinene	Gamma-aminobutyric acid receptor subunit alpha-1	GABA	DrugBank	Predicted
	Karenzu DK2	Gamma-aminobutyric acid receptor subunit alpha-1	GABA	DrugBank	Predicted
	2,2-DIMETHYLPENTANE	Gamma-aminobutyric acid receptor subunit alpha-1	GABA	DrugBank	Predicted
	(2R)-7-hydroxy-2-(4-hydroxyphenyl)chroman-4-one	Gamma-aminobutyric acid receptor subunit alpha-1	GABA	DrugBank	Predicted
	Cyclobutanol, 1-ethyl-	Gamma-aminobutyric acid receptor subunit alpha-1	GABA	DrugBank	Predicted
	(Z)-1-(2,4-dihydroxyphenyl)-3-phenylprop-2-en-1-one	Gamma-aminobutyric acid receptor subunit alpha-1	GABA	DrugBank	Predicted
	3,3-Dimethylpentane	Gamma-aminobutyric acid receptor subunit alpha-1	GABA	DrugBank	Predicted
	7-Acetoxy-2-methylisoflavone	Gamma-aminobutyric acid receptor subunit alpha-1	GABA	DrugBank	Predicted
	DIBP	Gamma-aminobutyric acid receptor subunit alpha-1	GABA	DrugBank	Predicted
	()-Menthol	Gamma-aminobutyric acid receptor subunit alpha-1	GABA	DrugBank	Predicted
	DBP	Gamma-aminobutyric acid receptor subunit alpha-1	GABA	DrugBank	Predicted
	quercetin	Gamma-aminobutyric acid receptor subunit alpha-1	GABA	DrugBank	Predicted
	(L)-alpha-Terpineol	Gamma-aminobutyric-acid receptor alpha-2 subunit	GABRA2	DrugBank	Predicted
	α-cubebol	Gamma-aminobutyric-acid receptor alpha-2 subunit	GABRA2	DrugBank	Predicted
	Izoforon	Gamma-aminobutyric-acid receptor alpha-2 subunit	GABRA2	DrugBank	Predicted
	21987_FLUKA	Gamma-aminobutyric-acid receptor alpha-2 subunit	GABRA2	DrugBank	Predicted
	kaempferol	Gamma-aminobutyric-acid receptor alpha-2 subunit	GABRA2	DrugBank	Predicted
	beta-Terpinene	Gamma-aminobutyric-acid receptor alpha-2 subunit	GABRA2	DrugBank	Predicted
	Cyclobutanol, 1-ethyl-	Gamma-aminobutyric-acid receptor alpha-2 subunit	GABRA2	DrugBank	Predicted
	2,6,10-trimethyl-dodecane	Gamma-aminobutyric-acid receptor alpha-2 subunit	GABRA2	DrugBank	Predicted
	()-Menthol	Gamma-aminobutyric-acid receptor alpha-2 subunit	GABRA2	DrugBank	Predicted
	(L)-alpha-Terpineol	Gamma-aminobutyric-acid receptor alpha-3 subunit	GABRA3	DrugBank	Predicted
	α-cubebol	Gamma-aminobutyric-acid receptor alpha-3 subunit	GABRA3	DrugBank	Predicted
	Izoforon	Gamma-aminobutyric-acid receptor alpha-3 subunit	GABRA3	DrugBank	Predicted
	(L)-alpha-Terpineol	Gamma-aminobutyric-acid receptor alpha-5 subunit	GABRA5	DrugBank	Predicted
	α-cubebol	Gamma-aminobutyric-acid receptor alpha-5 subunit	GABRA5	DrugBank	Predicted
	(L)-alpha-Terpineol	Gamma-aminobutyric-acid receptor subunit alpha-6	GABRA6	DrugBank	Predicted
	α-cubebol	Gamma-aminobutyric-acid receptor subunit alpha-6	GABRA6	DrugBank	Predicted
	Izoforon	Gamma-aminobutyric-acid receptor subunit alpha-6	GABRA6	DrugBank	Predicted
	beta-Terpinene	Gamma-aminobutyric-acid receptor subunit alpha-6	GABRA6	DrugBank	Predicted
	DBP	Gamma-aminobutyric-acid receptor subunit alpha-6	GABRA6	DrugBank	Predicted
	p-xylene	Glucocorticoid receptor	GR	DrugBank	Predicted
	DIBP	Glucocorticoid receptor	GR	DrugBank	Predicted
	butylated hydroxytoluene	Glutamate [NMDA] receptor subunit 3A	GRIN3A	DrugBank	Predicted
	α-cubebol	Glutamate receptor 2	GRM2	DrugBank	Predicted
	isorhamnetin	Glutamate receptor 2	GRM2	DrugBank	Predicted
	Scopoletol	Glutamate receptor 2	GRM2	DrugBank	Predicted
	glucuronic acid	Glutamate receptor 2	GRM2	DrugBank	Predicted
	Mipax	Glutamate receptor 2	GRM2	DrugBank	Predicted
	isoliquiritigenin	Glycogen synthase kinase-3 beta	GSK-3	DrugBank	Predicted
	Glycyrol	Glycogen synthase kinase-3 beta	GSK-3	DrugBank	Predicted
	Neouralenol	Glycogen synthase kinase-3 beta	GSK-3	DrugBank	Predicted
	isorhamnetin	Glycogen synthase kinase-3 beta	GSK-3	DrugBank	Predicted
	Lupiwighteone	Glycogen synthase kinase-3 beta	GSK-3	DrugBank	Predicted
	7-Methoxy-2-methyl isoflavone	Glycogen synthase kinase-3 beta	GSK-3	DrugBank	Predicted
	formononetin	Glycogen synthase kinase-3 beta	GSK-3	DrugBank	Predicted
	Calycosin	Glycogen synthase kinase-3 beta	GSK-3	DrugBank	Predicted
	Castanin	Glycogen synthase kinase-3 beta	GSK-3	DrugBank	Predicted
	(2S)-2-[4-hydroxy-3-(3-methylbut-2-enyl)phenyl]-8,8-dimethyl-2,3-dihydropyrano[2,3-f]chromen-4-one	Glycogen synthase kinase-3 beta	GSK-3	DrugBank	Predicted
	glyasperin B	Glycogen synthase kinase-3 beta	GSK-3	DrugBank	Predicted
	glyasperin F	Glycogen synthase kinase-3 beta	GSK-3	DrugBank	Predicted
	Glyasperin C	Glycogen synthase kinase-3 beta	GSK-3	DrugBank	Predicted
	Isotrifoliol	Glycogen synthase kinase-3 beta	GSK-3	DrugBank	Predicted
	(E)-1-(2,4-dihydroxyphenyl)-3-(2,2-dimethylchromen-6-yl)prop-2-en-1-one	Glycogen synthase kinase-3 beta	GSK-3	DrugBank	Predicted
	kanzonols W	Glycogen synthase kinase-3 beta	GSK-3	DrugBank	Predicted
	(2S)-6-(2,4-dihydroxyphenyl)-2-(2-hydroxypropan-2-yl)-4-methoxy-2,3-dihydrofuro[3,2-g]chromen-7-one	Glycogen synthase kinase-3 beta	GSK-3	DrugBank	Predicted
	Semilicoisoflavone B	Glycogen synthase kinase-3 beta	GSK-3	DrugBank	Predicted
	Glepidotin A	Glycogen synthase kinase-3 beta	GSK-3	DrugBank	Predicted
	Phaseolinisoflavan	Glycogen synthase kinase-3 beta	GSK-3	DrugBank	Predicted
	Glypallichalcone	Glycogen synthase kinase-3 beta	GSK-3	DrugBank	Predicted
	echinatin	Glycogen synthase kinase-3 beta	GSK-3	DrugBank	Predicted
	licochalcone G	Glycogen synthase kinase-3 beta	GSK-3	DrugBank	Predicted
	3-(2,4-dihydroxyphenyl)-8-(1,1-dimethylprop-2-enyl)-7-hydroxy-5-methoxy-coumarin	Glycogen synthase kinase-3 beta	GSK-3	DrugBank	Predicted
	Licoflavonol	Glycogen synthase kinase-3 beta	GSK-3	DrugBank	Predicted
	Yinyanghuo D	Glycogen synthase kinase-3 beta	GSK-3	DrugBank	Predicted
	Gancaonin A	Glycogen synthase kinase-3 beta	GSK-3	DrugBank	Predicted
	Gancaonin B	Glycogen synthase kinase-3 beta	GSK-3	DrugBank	Predicted
	Prunetin	Glycogen synthase kinase-3 beta	GSK-3	DrugBank	Predicted
	3-(3,4-dihydroxyphenyl)-5,7-dihydroxy-8-(3-methylbut-2-enyl)chromone	Glycogen synthase kinase-3 beta	GSK-3	DrugBank	Predicted
	5,7-dihydroxy-3-(4-methoxyphenyl)-8-(3-methylbut-2-enyl)chromone	Glycogen synthase kinase-3 beta	GSK-3	DrugBank	Predicted
	(E)-1-[2,4-dihydroxy-3-(3-methylbut-2-enyl)phenyl]-3-(2,4-dihydroxyphenyl)prop-2-en-1-one	Glycogen synthase kinase-3 beta	GSK-3	DrugBank	Predicted
	Licocoumarone	Glycogen synthase kinase-3 beta	GSK-3	DrugBank	Predicted
	Licoisoflavone B	Glycogen synthase kinase-3 beta	GSK-3	DrugBank	Predicted
	licoisoflavanone	Glycogen synthase kinase-3 beta	GSK-3	DrugBank	Predicted
	shinpterocarpin	Glycogen synthase kinase-3 beta	GSK-3	DrugBank	Predicted
	(E)-3-[3,4-dihydroxy-5-(3-methylbut-2-enyl)phenyl]-1-(2,4-dihydroxyphenyl)prop-2-en-1-one	Glycogen synthase kinase-3 beta	GSK-3	DrugBank	Predicted
	Glyzaglabrin	Glycogen synthase kinase-3 beta	GSK-3	DrugBank	Predicted
	Glabridin	Glycogen synthase kinase-3 beta	GSK-3	DrugBank	Predicted
	Glabrene	Glycogen synthase kinase-3 beta	GSK-3	DrugBank	Predicted
	Glabrone	Glycogen synthase kinase-3 beta	GSK-3	DrugBank	Predicted
	1,3-dihydroxy-9-methoxy-6-benzofurano[3,2-c]chromenone	Glycogen synthase kinase-3 beta	GSK-3	DrugBank	Predicted
	1,3-dihydroxy-8,9-dimethoxy-6-benzofurano[3,2-c]chromenone	Glycogen synthase kinase-3 beta	GSK-3	DrugBank	Predicted
	Eurycarpin A	Glycogen synthase kinase-3 beta	GSK-3	DrugBank	Predicted
	Isoglycyrol	Glycogen synthase kinase-3 beta	GSK-3	DrugBank	Predicted
	Isolicoflavonol	Glycogen synthase kinase-3 beta	GSK-3	DrugBank	Predicted
	HMO	Glycogen synthase kinase-3 beta	GSK-3	DrugBank	Predicted
	1-Methoxyphaseollidin	Glycogen synthase kinase-3 beta	GSK-3	DrugBank	Predicted
	Quercetin der.	Glycogen synthase kinase-3 beta	GSK-3	DrugBank	Predicted
	3'-Hydroxy-4'-O-Methylglabridin	Glycogen synthase kinase-3 beta	GSK-3	DrugBank	Predicted
	licochalcone a	Glycogen synthase kinase-3 beta	GSK-3	DrugBank	Predicted
	3'-Methoxyglabridin	Glycogen synthase kinase-3 beta	GSK-3	DrugBank	Predicted
	2-[(3R)-8,8-dimethyl-3,4-dihydro-2H-pyrano[6,5-f]chromen-3-yl]-5-methoxyphenol	Glycogen synthase kinase-3 beta	GSK-3	DrugBank	Predicted
	7,2',4'-trihydroxy－5-methoxy-3－arylcoumarin	Glycogen synthase kinase-3 beta	GSK-3	DrugBank	Predicted
	7-Acetoxy-2-methylisoflavone	Glycogen synthase kinase-3 beta	GSK-3	DrugBank	Predicted
	Vestitol	Glycogen synthase kinase-3 beta	GSK-3	DrugBank	Predicted
	Gancaonin G	Glycogen synthase kinase-3 beta	GSK-3	DrugBank	Predicted
	Licoagrocarpin	Glycogen synthase kinase-3 beta	GSK-3	DrugBank	Predicted
	Glyasperins M	Glycogen synthase kinase-3 beta	GSK-3	DrugBank	Predicted
	Glycyrrhiza flavonol A	Glycogen synthase kinase-3 beta	GSK-3	DrugBank	Predicted
	Licoagroisoflavone	Glycogen synthase kinase-3 beta	GSK-3	DrugBank	Predicted
	Odoratin	Glycogen synthase kinase-3 beta	GSK-3	DrugBank	Predicted
	Phaseol	Glycogen synthase kinase-3 beta	GSK-3	DrugBank	Predicted
	DBP	Glycogen synthase kinase-3 beta	GSK-3	DrugBank	Predicted
	glucuronic acid	Hyaluronate lyase	HL	DrugBank	Predicted
	(L)-alpha-Terpineol	Heat shock protein HSP 90	HSP90	DrugBank	Predicted
	Arachic acid	Heat shock protein HSP 90	HSP90	DrugBank	Predicted
	Inermine	Heat shock protein HSP 90	HSP90	DrugBank	Predicted
	Morusin	Heat shock protein HSP 90	HSP90	DrugBank	Predicted
	isoliquiritigenin	Heat shock protein HSP 90	HSP90	DrugBank	Predicted
	DFV	Heat shock protein HSP 90	HSP90	DrugBank	Predicted
	Jaranol	Heat shock protein HSP 90	HSP90	DrugBank	Predicted
	Medicarpin	Heat shock protein HSP 90	HSP90	DrugBank	Predicted
	Pinocembrin	Heat shock protein HSP 90	HSP90	DrugBank	Predicted
	Neouralenol	Heat shock protein HSP 90	HSP90	DrugBank	Predicted
	isorhamnetin	Heat shock protein HSP 90	HSP90	DrugBank	Predicted
	Lupiwighteone	Heat shock protein HSP 90	HSP90	DrugBank	Predicted
	7-Methoxy-2-methyl isoflavone	Heat shock protein HSP 90	HSP90	DrugBank	Predicted
	formononetin	Heat shock protein HSP 90	HSP90	DrugBank	Predicted
	Calycosin	Heat shock protein HSP 90	HSP90	DrugBank	Predicted
	kaempferol	Heat shock protein HSP 90	HSP90	DrugBank	Predicted
	naringenin	Heat shock protein HSP 90	HSP90	DrugBank	Predicted
	Castanin	Heat shock protein HSP 90	HSP90	DrugBank	Predicted
	glyasperin B	Heat shock protein HSP 90	HSP90	DrugBank	Predicted
	glyasperin F	Heat shock protein HSP 90	HSP90	DrugBank	Predicted
	Glyasperin C	Heat shock protein HSP 90	HSP90	DrugBank	Predicted
	Isotrifoliol	Heat shock protein HSP 90	HSP90	DrugBank	Predicted
	Semilicoisoflavone B	Heat shock protein HSP 90	HSP90	DrugBank	Predicted
	Glepidotin A	Heat shock protein HSP 90	HSP90	DrugBank	Predicted
	Glepidotin B	Heat shock protein HSP 90	HSP90	DrugBank	Predicted
	Glypallichalcone	Heat shock protein HSP 90	HSP90	DrugBank	Predicted
	echinatin	Heat shock protein HSP 90	HSP90	DrugBank	Predicted
	8-(6-hydroxy-2-benzofuranyl)-2,2-dimethyl-5-chromenol	Heat shock protein HSP 90	HSP90	DrugBank	Predicted
	8-(6-hydroxy-2-benzofuranyl)-2,2-dimethyl-5-chromenol	Heat shock protein HSP 90	HSP90	DrugBank	Predicted
	licochalcone G	Heat shock protein HSP 90	HSP90	DrugBank	Predicted
	3-(2,4-dihydroxyphenyl)-8-(1,1-dimethylprop-2-enyl)-7-hydroxy-5-methoxy-coumarin	Heat shock protein HSP 90	HSP90	DrugBank	Predicted
	Licoflavonol	Heat shock protein HSP 90	HSP90	DrugBank	Predicted
	Yinyanghuo D	Heat shock protein HSP 90	HSP90	DrugBank	Predicted
	Gancaonin A	Heat shock protein HSP 90	HSP90	DrugBank	Predicted
	Gancaonin B	Heat shock protein HSP 90	HSP90	DrugBank	Predicted
	Prunetin	Heat shock protein HSP 90	HSP90	DrugBank	Predicted
	3-(3,4-dihydroxyphenyl)-5,7-dihydroxy-8-(3-methylbut-2-enyl)chromone	Heat shock protein HSP 90	HSP90	DrugBank	Predicted
	5,7-dihydroxy-3-(4-methoxyphenyl)-8-(3-methylbut-2-enyl)chromone	Heat shock protein HSP 90	HSP90	DrugBank	Predicted
	2-(3,4-dihydroxyphenyl)-5,7-dihydroxy-6-(3-methylbut-2-enyl)chromone	Heat shock protein HSP 90	HSP90	DrugBank	Predicted
	(E)-1-[2,4-dihydroxy-3-(3-methylbut-2-enyl)phenyl]-3-(2,4-dihydroxyphenyl)prop-2-en-1-one	Heat shock protein HSP 90	HSP90	DrugBank	Predicted
	Licocoumarone	Heat shock protein HSP 90	HSP90	DrugBank	Predicted
	Licoisoflavone	Heat shock protein HSP 90	HSP90	DrugBank	Predicted
	licoisoflavanone	Heat shock protein HSP 90	HSP90	DrugBank	Predicted
	(E)-3-[3,4-dihydroxy-5-(3-methylbut-2-enyl)phenyl]-1-(2,4-dihydroxyphenyl)prop-2-en-1-one	Heat shock protein HSP 90	HSP90	DrugBank	Predicted
	Glyzaglabrin	Heat shock protein HSP 90	HSP90	DrugBank	Predicted
	Glabranin	Heat shock protein HSP 90	HSP90	DrugBank	Predicted
	Glabrene	Heat shock protein HSP 90	HSP90	DrugBank	Predicted
	1,3-dihydroxy-9-methoxy-6-benzofurano[3,2-c]chromenone	Heat shock protein HSP 90	HSP90	DrugBank	Predicted
	1,3-dihydroxy-8,9-dimethoxy-6-benzofurano[3,2-c]chromenone	Heat shock protein HSP 90	HSP90	DrugBank	Predicted
	Eurycarpin A	Heat shock protein HSP 90	HSP90	DrugBank	Predicted
	Sigmoidin-B	Heat shock protein HSP 90	HSP90	DrugBank	Predicted
	Uralene	Heat shock protein HSP 90	HSP90	DrugBank	Predicted
	(2R)-7-hydroxy-2-(4-hydroxyphenyl)chroman-4-one	Heat shock protein HSP 90	HSP90	DrugBank	Predicted
	(2S)-7-hydroxy-2-(4-hydroxyphenyl)-8-(3-methylbut-2-enyl)chroman-4-one	Heat shock protein HSP 90	HSP90	DrugBank	Predicted
	Isolicoflavonol	Heat shock protein HSP 90	HSP90	DrugBank	Predicted
	1-Methoxyphaseollidin	Heat shock protein HSP 90	HSP90	DrugBank	Predicted
	Quercetin der.	Heat shock protein HSP 90	HSP90	DrugBank	Predicted
	(Z)-1-(2,4-dihydroxyphenyl)-3-phenylprop-2-en-1-one	Heat shock protein HSP 90	HSP90	DrugBank	Predicted
	3'-Hydroxy-4'-O-Methylglabridin	Heat shock protein HSP 90	HSP90	DrugBank	Predicted
	licochalcone a	Heat shock protein HSP 90	HSP90	DrugBank	Predicted
	3'-Methoxyglabridin	Heat shock protein HSP 90	HSP90	DrugBank	Predicted
	Inflacoumarin A	Heat shock protein HSP 90	HSP90	DrugBank	Predicted
	6-prenylated eriodictyol	Heat shock protein HSP 90	HSP90	DrugBank	Predicted
	7,2',4'-trihydroxy－5-methoxy-3－arylcoumarin	Heat shock protein HSP 90	HSP90	DrugBank	Predicted
	7-Acetoxy-2-methylisoflavone	Heat shock protein HSP 90	HSP90	DrugBank	Predicted
	8-prenylated eriodictyol	Heat shock protein HSP 90	HSP90	DrugBank	Predicted
	Vestitol	Heat shock protein HSP 90	HSP90	DrugBank	Predicted
	Gancaonin G	Heat shock protein HSP 90	HSP90	DrugBank	Predicted
	Gancaonin H	Heat shock protein HSP 90	HSP90	DrugBank	Predicted
	Licoagrocarpin	Heat shock protein HSP 90	HSP90	DrugBank	Predicted
	Glyasperins M	Heat shock protein HSP 90	HSP90	DrugBank	Predicted
	Glycyrrhiza flavonol A	Heat shock protein HSP 90	HSP90	DrugBank	Predicted
	Odoratin	Heat shock protein HSP 90	HSP90	DrugBank	Predicted
	Phaseol	Heat shock protein HSP 90	HSP90	DrugBank	Predicted
	dehydroglyasperins C	Heat shock protein HSP 90	HSP90	DrugBank	Predicted
	Astragalin	Heat shock protein HSP 90	HSP90	DrugBank	Predicted
	DBP	Heat shock protein HSP 90	HSP90	DrugBank	Predicted
	quercetin	Heat shock protein HSP 90	HSP90	DrugBank	Predicted
	(L)-alpha-Terpineol	Ig gamma-1 chain C region	Ig	DrugBank	Predicted
	Arachic acid	Ig gamma-1 chain C region	Ig	DrugBank	Predicted
	Inermine	Ig gamma-1 chain C region	Ig	DrugBank	Predicted
	7-Methoxy-2-methyl isoflavone	Ig gamma-1 chain C region	Ig	DrugBank	Predicted
	Castanin	Ig gamma-1 chain C region	Ig	DrugBank	Predicted
	glucuronic acid	Ig gamma-1 chain C region	Ig	DrugBank	Predicted
	Glepidotin A	Ig gamma-1 chain C region	Ig	DrugBank	Predicted
	Glepidotin B	Ig gamma-1 chain C region	Ig	DrugBank	Predicted
	licochalcone G	Ig gamma-1 chain C region	Ig	DrugBank	Predicted
	Glabridin	Ig gamma-1 chain C region	Ig	DrugBank	Predicted
	HMO	Ig gamma-1 chain C region	Ig	DrugBank	Predicted
	()-Menthol	Ig gamma-1 chain C region	Ig	DrugBank	Predicted
	DBP	Ig gamma-1 chain C region	Ig	DrugBank	Predicted
	(2S)-2-[4-hydroxy-3-(3-methylbut-2-enyl)phenyl]-8,8-dimethyl-2,3-dihydropyrano[2,3-f]chromen-4-one	Potassium voltage-gated channel subfamily H member 2	KCNH2	DrugBank	Predicted
	euchrenone	Potassium voltage-gated channel subfamily H member 2	KCNH2	DrugBank	Predicted
	Glyasperin C	Potassium voltage-gated channel subfamily H member 2	KCNH2	DrugBank	Predicted
	3-(2,4-dihydroxyphenyl)-8-(1,1-dimethylprop-2-enyl)-7-hydroxy-5-methoxy-coumarin	Potassium voltage-gated channel subfamily H member 2	KCNH2	DrugBank	Predicted
	Licoricone	Potassium voltage-gated channel subfamily H member 2	KCNH2	DrugBank	Predicted
	5,7-dihydroxy-3-(4-methoxyphenyl)-8-(3-methylbut-2-enyl)chromone	Potassium voltage-gated channel subfamily H member 2	KCNH2	DrugBank	Predicted
	Glycyrin	Potassium voltage-gated channel subfamily H member 2	KCNH2	DrugBank	Predicted
	shinpterocarpin	Potassium voltage-gated channel subfamily H member 2	KCNH2	DrugBank	Predicted
	1-Methoxyphaseollidin	Potassium voltage-gated channel subfamily H member 2	KCNH2	DrugBank	Predicted
	3'-Hydroxy-4'-O-Methylglabridin	Potassium voltage-gated channel subfamily H member 2	KCNH2	DrugBank	Predicted
	3'-Methoxyglabridin	Potassium voltage-gated channel subfamily H member 2	KCNH2	DrugBank	Predicted
	2-[(3R)-8,8-dimethyl-3,4-dihydro-2H-pyrano[6,5-f]chromen-3-yl]-5-methoxyphenol	Potassium voltage-gated channel subfamily H member 2	KCNH2	DrugBank	Predicted
	Licoagrocarpin	Potassium voltage-gated channel subfamily H member 2	KCNH2	DrugBank	Predicted
	Glyasperins M	Potassium voltage-gated channel subfamily H member 2	KCNH2	DrugBank	Predicted
	Astragalin	Potassium voltage-gated channel subfamily H member 2	KCNH2	DrugBank	Predicted
	quercetin	Potassium voltage-gated channel subfamily H member 2	KCNH2	DrugBank	Predicted
	(L)-alpha-Terpineol	Calcium-activated potassium channel subunit alpha 1	KCNMA1	DrugBank	Predicted
	Morusin	Calcium-activated potassium channel subunit alpha 1	KCNMA1	DrugBank	Predicted
	3'-Hydroxy-4'-O-Methylglabridin	Calcium-activated potassium channel subunit alpha 1	KCNMA1	DrugBank	Predicted
	3'-Methoxyglabridin	Calcium-activated potassium channel subunit alpha 1	KCNMA1	DrugBank	Predicted
	2-[(3R)-8,8-dimethyl-3,4-dihydro-2H-pyrano[6,5-f]chromen-3-yl]-5-methoxyphenol	Calcium-activated potassium channel subunit alpha 1	KCNMA1	DrugBank	Predicted
	Glyasperins M	Calcium-activated potassium channel subunit alpha 1	KCNMA1	DrugBank	Predicted
	glucuronic acid	Lactase-phlorizin hydrolase	LCT	DrugBank	Predicted
	7-Methoxy-2-methyl isoflavone	Leukotriene A-4 hydrolase	LTA4H	DrugBank	Predicted
	Scopoletol	Leukotriene A-4 hydrolase	LTA4H	DrugBank	Predicted
	Glypallichalcone	Leukotriene A-4 hydrolase	LTA4H	DrugBank	Predicted
	Karenzu DK2	Leukotriene A-4 hydrolase	LTA4H	DrugBank	Predicted
	Karenzu DK2	Leukotriene A-4 hydrolase	LTA4H	DrugBank	Predicted
	protocatechuic acid	Lysozyme	LYZ	DrugBank	Predicted
	o-xylene	Lysozyme	LYZ	DrugBank	Predicted
	m-xylene	Lysozyme	LYZ	DrugBank	Predicted
	p-xylene	Lysozyme	LYZ	DrugBank	Predicted
	EB	Lysozyme	LYZ	DrugBank	Predicted
	anethole	Lysozyme	LYZ	DrugBank	Predicted
	(1S,2S)-1,2-dimethylcyclopentane	Lysozyme	LYZ	DrugBank	Predicted
	(1S,2S)-1,2-dimethylcyclopentane	Lysozyme	LYZ	DrugBank	Predicted
	Sextone B	Lysozyme	LYZ	DrugBank	Predicted
	Methylcyclopentane	Lysozyme	LYZ	DrugBank	Predicted
	Cyclobutanol, 1-ethyl-	Lysozyme	LYZ	DrugBank	Predicted
	2-Ethyl-p-xylene	Lysozyme	LYZ	DrugBank	Predicted
	3-Methylpentane	Lysozyme	LYZ	DrugBank	Predicted
	anethole	Amine oxidase [flavin-containing] A	MAOA	DrugBank	Predicted
	WLN: 4OVR	Amine oxidase [flavin-containing] A	MAOA	DrugBank	Predicted
	protocatechuic acid	Amine oxidase [flavin-containing] B	MAOB	DrugBank	Predicted
	ICO	Amine oxidase [flavin-containing] B	MAOB	DrugBank	Predicted
	isoliquiritigenin	Amine oxidase [flavin-containing] B	MAOB	DrugBank	Predicted
	DFV	Amine oxidase [flavin-containing] B	MAOB	DrugBank	Predicted
	Pinocembrin	Amine oxidase [flavin-containing] B	MAOB	DrugBank	Predicted
	isorhamnetin	Amine oxidase [flavin-containing] B	MAOB	DrugBank	Predicted
	7-Methoxy-2-methyl isoflavone	Amine oxidase [flavin-containing] B	MAOB	DrugBank	Predicted
	formononetin	Amine oxidase [flavin-containing] B	MAOB	DrugBank	Predicted
	Scopoletol	Amine oxidase [flavin-containing] B	MAOB	DrugBank	Predicted
	anethole	Amine oxidase [flavin-containing] B	MAOB	DrugBank	Predicted
	Glypallichalcone	Amine oxidase [flavin-containing] B	MAOB	DrugBank	Predicted
	echinatin	Amine oxidase [flavin-containing] B	MAOB	DrugBank	Predicted
	Karenzu DK2	Amine oxidase [flavin-containing] B	MAOB	DrugBank	Predicted
	Karenzu DK2	Amine oxidase [flavin-containing] B	MAOB	DrugBank	Predicted
	2,2-DIMETHYLPENTANE	Amine oxidase [flavin-containing] B	MAOB	DrugBank	Predicted
	5,6,7,8-Tetrahydro-2,4-dimethylquinoline	Amine oxidase [flavin-containing] B	MAOB	DrugBank	Predicted
	(2R)-7-hydroxy-2-(4-hydroxyphenyl)chroman-4-one	Amine oxidase [flavin-containing] B	MAOB	DrugBank	Predicted
	HMO	Amine oxidase [flavin-containing] B	MAOB	DrugBank	Predicted
	(Z)-1-(2,4-dihydroxyphenyl)-3-phenylprop-2-en-1-one	Amine oxidase [flavin-containing] B	MAOB	DrugBank	Predicted
	5,6,7,8-Tetrahydro-4-methylquinoline	Amine oxidase [flavin-containing] B	MAOB	DrugBank	Predicted
	quercetin	Amine oxidase [flavin-containing] B	MAOB	DrugBank	Predicted
	Medicarpin	Mitogen-activated protein kinase 10	MAPK10	DrugBank	Predicted
	isoliquiritigenin	Mitogen-activated protein kinase 14	MAPK14	DrugBank	Predicted
	Glycyrol	Mitogen-activated protein kinase 14	MAPK14	DrugBank	Predicted
	Neouralenol	Mitogen-activated protein kinase 14	MAPK14	DrugBank	Predicted
	isorhamnetin	Mitogen-activated protein kinase 14	MAPK14	DrugBank	Predicted
	Lupiwighteone	Mitogen-activated protein kinase 14	MAPK14	DrugBank	Predicted
	7-Methoxy-2-methyl isoflavone	Mitogen-activated protein kinase 14	MAPK14	DrugBank	Predicted
	formononetin	Mitogen-activated protein kinase 14	MAPK14	DrugBank	Predicted
	Calycosin	Mitogen-activated protein kinase 14	MAPK14	DrugBank	Predicted
	Castanin	Mitogen-activated protein kinase 14	MAPK14	DrugBank	Predicted
	(2S)-2-[4-hydroxy-3-(3-methylbut-2-enyl)phenyl]-8,8-dimethyl-2,3-dihydropyrano[2,3-f]chromen-4-one	Mitogen-activated protein kinase 14	MAPK14	DrugBank	Predicted
	glyasperin F	Mitogen-activated protein kinase 14	MAPK14	DrugBank	Predicted
	Glyasperin C	Mitogen-activated protein kinase 14	MAPK14	DrugBank	Predicted
	Isotrifoliol	Mitogen-activated protein kinase 14	MAPK14	DrugBank	Predicted
	(E)-1-(2,4-dihydroxyphenyl)-3-(2,2-dimethylchromen-6-yl)prop-2-en-1-one	Mitogen-activated protein kinase 14	MAPK14	DrugBank	Predicted
	kanzonols W	Mitogen-activated protein kinase 14	MAPK14	DrugBank	Predicted
	(2S)-6-(2,4-dihydroxyphenyl)-2-(2-hydroxypropan-2-yl)-4-methoxy-2,3-dihydrofuro[3,2-g]chromen-7-one	Mitogen-activated protein kinase 14	MAPK14	DrugBank	Predicted
	Glepidotin A	Mitogen-activated protein kinase 14	MAPK14	DrugBank	Predicted
	Phaseolinisoflavan	Mitogen-activated protein kinase 14	MAPK14	DrugBank	Predicted
	Glypallichalcone	Mitogen-activated protein kinase 14	MAPK14	DrugBank	Predicted
	echinatin	Mitogen-activated protein kinase 14	MAPK14	DrugBank	Predicted
	licochalcone G	Mitogen-activated protein kinase 14	MAPK14	DrugBank	Predicted
	3-(2,4-dihydroxyphenyl)-8-(1,1-dimethylprop-2-enyl)-7-hydroxy-5-methoxy-coumarin	Mitogen-activated protein kinase 14	MAPK14	DrugBank	Predicted
	Prunetin	Mitogen-activated protein kinase 14	MAPK14	DrugBank	Predicted
	3-(3,4-dihydroxyphenyl)-5,7-dihydroxy-8-(3-methylbut-2-enyl)chromone	Mitogen-activated protein kinase 14	MAPK14	DrugBank	Predicted
	5,7-dihydroxy-3-(4-methoxyphenyl)-8-(3-methylbut-2-enyl)chromone	Mitogen-activated protein kinase 14	MAPK14	DrugBank	Predicted
	(E)-1-[2,4-dihydroxy-3-(3-methylbut-2-enyl)phenyl]-3-(2,4-dihydroxyphenyl)prop-2-en-1-one	Mitogen-activated protein kinase 14	MAPK14	DrugBank	Predicted
	Licoisoflavone	Mitogen-activated protein kinase 14	MAPK14	DrugBank	Predicted
	shinpterocarpin	Mitogen-activated protein kinase 14	MAPK14	DrugBank	Predicted
	(E)-3-[3,4-dihydroxy-5-(3-methylbut-2-enyl)phenyl]-1-(2,4-dihydroxyphenyl)prop-2-en-1-one	Mitogen-activated protein kinase 14	MAPK14	DrugBank	Predicted
	Glyzaglabrin	Mitogen-activated protein kinase 14	MAPK14	DrugBank	Predicted
	Glabridin	Mitogen-activated protein kinase 14	MAPK14	DrugBank	Predicted
	Glabrene	Mitogen-activated protein kinase 14	MAPK14	DrugBank	Predicted
	Glabrone	Mitogen-activated protein kinase 14	MAPK14	DrugBank	Predicted
	1,3-dihydroxy-9-methoxy-6-benzofurano[3,2-c]chromenone	Mitogen-activated protein kinase 14	MAPK14	DrugBank	Predicted
	1,3-dihydroxy-8,9-dimethoxy-6-benzofurano[3,2-c]chromenone	Mitogen-activated protein kinase 14	MAPK14	DrugBank	Predicted
	Eurycarpin A	Mitogen-activated protein kinase 14	MAPK14	DrugBank	Predicted
	Uralene	Mitogen-activated protein kinase 14	MAPK14	DrugBank	Predicted
	HMO	Mitogen-activated protein kinase 14	MAPK14	DrugBank	Predicted
	1-Methoxyphaseollidin	Mitogen-activated protein kinase 14	MAPK14	DrugBank	Predicted
	Quercetin der.	Mitogen-activated protein kinase 14	MAPK14	DrugBank	Predicted
	(Z)-1-(2,4-dihydroxyphenyl)-3-phenylprop-2-en-1-one	Mitogen-activated protein kinase 14	MAPK14	DrugBank	Predicted
	3'-Hydroxy-4'-O-Methylglabridin	Mitogen-activated protein kinase 14	MAPK14	DrugBank	Predicted
	licochalcone a	Mitogen-activated protein kinase 14	MAPK14	DrugBank	Predicted
	3'-Methoxyglabridin	Mitogen-activated protein kinase 14	MAPK14	DrugBank	Predicted
	2-[(3R)-8,8-dimethyl-3,4-dihydro-2H-pyrano[6,5-f]chromen-3-yl]-5-methoxyphenol	Mitogen-activated protein kinase 14	MAPK14	DrugBank	Predicted
	7,2',4'-trihydroxy－5-methoxy-3－arylcoumarin	Mitogen-activated protein kinase 14	MAPK14	DrugBank	Predicted
	7-Acetoxy-2-methylisoflavone	Mitogen-activated protein kinase 14	MAPK14	DrugBank	Predicted
	Vestitol	Mitogen-activated protein kinase 14	MAPK14	DrugBank	Predicted
	Gancaonin G	Mitogen-activated protein kinase 14	MAPK14	DrugBank	Predicted
	Licoagrocarpin	Mitogen-activated protein kinase 14	MAPK14	DrugBank	Predicted
	Licoagroisoflavone	Mitogen-activated protein kinase 14	MAPK14	DrugBank	Predicted
	Odoratin	Mitogen-activated protein kinase 14	MAPK14	DrugBank	Predicted
	Phaseol	Mitogen-activated protein kinase 14	MAPK14	DrugBank	Predicted
	dehydroglyasperins C	Mitogen-activated protein kinase 14	MAPK14	DrugBank	Predicted
	quercetin	Stromelysin-1	MMP3	DrugBank	Predicted
	p-xylene	Mineralocorticoid receptor	MR	DrugBank	Predicted
	sitosterol	Mineralocorticoid receptor	MR	DrugBank	Predicted
	DIBP	Mineralocorticoid receptor	MR	DrugBank	Predicted
	protocatechuic acid	Nicotinate-nucleotide--dimethylbenzimidazole phosphoribosyltransferase	NaMN	DrugBank	Predicted
	o-xylene	Nicotinate-nucleotide--dimethylbenzimidazole phosphoribosyltransferase	NaMN	DrugBank	Predicted
	m-xylene	Nicotinate-nucleotide--dimethylbenzimidazole phosphoribosyltransferase	NaMN	DrugBank	Predicted
	p-xylene	Nicotinate-nucleotide--dimethylbenzimidazole phosphoribosyltransferase	NaMN	DrugBank	Predicted
	EB	Nicotinate-nucleotide--dimethylbenzimidazole phosphoribosyltransferase	NaMN	DrugBank	Predicted
	2,2-DIMETHYLPENTANE	Nicotinate-nucleotide--dimethylbenzimidazole phosphoribosyltransferase	NaMN	DrugBank	Predicted
	Methylcyclopentane	Nicotinate-nucleotide--dimethylbenzimidazole phosphoribosyltransferase	NaMN	DrugBank	Predicted
	3,3-Dimethylpentane	Nicotinate-nucleotide--dimethylbenzimidazole phosphoribosyltransferase	NaMN	DrugBank	Predicted
	p-xylene	Nuclear receptor coactivator 1	NCOA1	DrugBank	Predicted
	isorhamnetin	Nuclear receptor coactivator 1	NCOA1	DrugBank	Predicted
	7-Methoxy-2-methyl isoflavone	Nuclear receptor coactivator 1	NCOA1	DrugBank	Predicted
	kanzonols W	Nuclear receptor coactivator 1	NCOA1	DrugBank	Predicted
	Glepidotin B	Nuclear receptor coactivator 1	NCOA1	DrugBank	Predicted
	Phaseolinisoflavan	Nuclear receptor coactivator 1	NCOA1	DrugBank	Predicted
	Glypallichalcone	Nuclear receptor coactivator 1	NCOA1	DrugBank	Predicted
	3-(2,4-dihydroxyphenyl)-8-(1,1-dimethylprop-2-enyl)-7-hydroxy-5-methoxy-coumarin	Nuclear receptor coactivator 1	NCOA1	DrugBank	Predicted
	Prunetin	Nuclear receptor coactivator 1	NCOA1	DrugBank	Predicted
	licoisoflavanone	Nuclear receptor coactivator 1	NCOA1	DrugBank	Predicted
	shinpterocarpin	Nuclear receptor coactivator 1	NCOA1	DrugBank	Predicted
	Glabridin	Nuclear receptor coactivator 1	NCOA1	DrugBank	Predicted
	1-Methoxyphaseollidin	Nuclear receptor coactivator 1	NCOA1	DrugBank	Predicted
	3'-Hydroxy-4'-O-Methylglabridin	Nuclear receptor coactivator 1	NCOA1	DrugBank	Predicted
	3'-Methoxyglabridin	Nuclear receptor coactivator 1	NCOA1	DrugBank	Predicted
	2-[(3R)-8,8-dimethyl-3,4-dihydro-2H-pyrano[6,5-f]chromen-3-yl]-5-methoxyphenol	Nuclear receptor coactivator 1	NCOA1	DrugBank	Predicted
	8-prenylated eriodictyol	Nuclear receptor coactivator 1	NCOA1	DrugBank	Predicted
	Glyasperins M	Nuclear receptor coactivator 1	NCOA1	DrugBank	Predicted
	p-xylene	Nuclear receptor coactivator 2	NCOA2	DrugBank	Predicted
	(L)-alpha-Terpineol	Nuclear receptor coactivator 2	NCOA2	DrugBank	Predicted
	Arachic acid	Nuclear receptor coactivator 2	NCOA2	DrugBank	Predicted
	Morusin	Nuclear receptor coactivator 2	NCOA2	DrugBank	Predicted
	isoliquiritigenin	Nuclear receptor coactivator 2	NCOA2	DrugBank	Predicted
	Jaranol	Nuclear receptor coactivator 2	NCOA2	DrugBank	Predicted
	isorhamnetin	Nuclear receptor coactivator 2	NCOA2	DrugBank	Predicted
	sitosterol	Nuclear receptor coactivator 2	NCOA2	DrugBank	Predicted
	Lupiwighteone	Nuclear receptor coactivator 2	NCOA2	DrugBank	Predicted
	7-Methoxy-2-methyl isoflavone	Nuclear receptor coactivator 2	NCOA2	DrugBank	Predicted
	Calycosin	Nuclear receptor coactivator 2	NCOA2	DrugBank	Predicted
	kaempferol	Nuclear receptor coactivator 2	NCOA2	DrugBank	Predicted
	Castanin	Nuclear receptor coactivator 2	NCOA2	DrugBank	Predicted
	beta-Terpinene	Nuclear receptor coactivator 2	NCOA2	DrugBank	Predicted
	glyasperin B	Nuclear receptor coactivator 2	NCOA2	DrugBank	Predicted
	Glyasperin C	Nuclear receptor coactivator 2	NCOA2	DrugBank	Predicted
	(E)-1-(2,4-dihydroxyphenyl)-3-(2,2-dimethylchromen-6-yl)prop-2-en-1-one	Nuclear receptor coactivator 2	NCOA2	DrugBank	Predicted
	kanzonols W	Nuclear receptor coactivator 2	NCOA2	DrugBank	Predicted
	echinatin	Nuclear receptor coactivator 2	NCOA2	DrugBank	Predicted
	licochalcone G	Nuclear receptor coactivator 2	NCOA2	DrugBank	Predicted
	3-(2,4-dihydroxyphenyl)-8-(1,1-dimethylprop-2-enyl)-7-hydroxy-5-methoxy-coumarin	Nuclear receptor coactivator 2	NCOA2	DrugBank	Predicted
	Licoflavonol	Nuclear receptor coactivator 2	NCOA2	DrugBank	Predicted
	Yinyanghuo D	Nuclear receptor coactivator 2	NCOA2	DrugBank	Predicted
	Licoricone	Nuclear receptor coactivator 2	NCOA2	DrugBank	Predicted
	Gancaonin A	Nuclear receptor coactivator 2	NCOA2	DrugBank	Predicted
	Gancaonin B	Nuclear receptor coactivator 2	NCOA2	DrugBank	Predicted
	3-(3,4-dihydroxyphenyl)-5,7-dihydroxy-8-(3-methylbut-2-enyl)chromone	Nuclear receptor coactivator 2	NCOA2	DrugBank	Predicted
	5,7-dihydroxy-3-(4-methoxyphenyl)-8-(3-methylbut-2-enyl)chromone	Nuclear receptor coactivator 2	NCOA2	DrugBank	Predicted
	Glycyrin	Nuclear receptor coactivator 2	NCOA2	DrugBank	Predicted
	Licoisoflavone	Nuclear receptor coactivator 2	NCOA2	DrugBank	Predicted
	(E)-3-[3,4-dihydroxy-5-(3-methylbut-2-enyl)phenyl]-1-(2,4-dihydroxyphenyl)prop-2-en-1-one	Nuclear receptor coactivator 2	NCOA2	DrugBank	Predicted
	Glabridin	Nuclear receptor coactivator 2	NCOA2	DrugBank	Predicted
	Glabrene	Nuclear receptor coactivator 2	NCOA2	DrugBank	Predicted
	Isolicoflavonol	Nuclear receptor coactivator 2	NCOA2	DrugBank	Predicted
	1-Methoxyphaseollidin	Nuclear receptor coactivator 2	NCOA2	DrugBank	Predicted
	Quercetin der.	Nuclear receptor coactivator 2	NCOA2	DrugBank	Predicted
	(Z)-1-(2,4-dihydroxyphenyl)-3-phenylprop-2-en-1-one	Nuclear receptor coactivator 2	NCOA2	DrugBank	Predicted
	3'-Hydroxy-4'-O-Methylglabridin	Nuclear receptor coactivator 2	NCOA2	DrugBank	Predicted
	licochalcone a	Nuclear receptor coactivator 2	NCOA2	DrugBank	Predicted
	3'-Methoxyglabridin	Nuclear receptor coactivator 2	NCOA2	DrugBank	Predicted
	2-[(3R)-8,8-dimethyl-3,4-dihydro-2H-pyrano[6,5-f]chromen-3-yl]-5-methoxyphenol	Nuclear receptor coactivator 2	NCOA2	DrugBank	Predicted
	Inflacoumarin A	Nuclear receptor coactivator 2	NCOA2	DrugBank	Predicted
	icos-5-enoic acid	Nuclear receptor coactivator 2	NCOA2	DrugBank	Predicted
	Kanzonol F	Nuclear receptor coactivator 2	NCOA2	DrugBank	Predicted
	7-Acetoxy-2-methylisoflavone	Nuclear receptor coactivator 2	NCOA2	DrugBank	Predicted
	gadelaidic acid	Nuclear receptor coactivator 2	NCOA2	DrugBank	Predicted
	Gancaonin G	Nuclear receptor coactivator 2	NCOA2	DrugBank	Predicted
	Gancaonin H	Nuclear receptor coactivator 2	NCOA2	DrugBank	Predicted
	Licoagrocarpin	Nuclear receptor coactivator 2	NCOA2	DrugBank	Predicted
	Glyasperins M	Nuclear receptor coactivator 2	NCOA2	DrugBank	Predicted
	Odoratin	Nuclear receptor coactivator 2	NCOA2	DrugBank	Predicted
	Xambioona	Nuclear receptor coactivator 2	NCOA2	DrugBank	Predicted
	dehydroglyasperins C	Nuclear receptor coactivator 2	NCOA2	DrugBank	Predicted
	Astragalin	Nuclear receptor coactivator 2	NCOA2	DrugBank	Predicted
	DIBP	Nuclear receptor coactivator 2	NCOA2	DrugBank	Predicted
	quercetin	Nuclear receptor coactivator 2	NCOA2	DrugBank	Predicted
	isoliquiritigenin	Beta-lactamase	NDM-1	DrugBank	Predicted
	DFV	Beta-lactamase	NDM-1	DrugBank	Predicted
	Pinocembrin	Beta-lactamase	NDM-1	DrugBank	Predicted
	formononetin	Beta-lactamase	NDM-1	DrugBank	Predicted
	naringenin	Beta-lactamase	NDM-1	DrugBank	Predicted
	echinatin	Beta-lactamase	NDM-1	DrugBank	Predicted
	(2R)-7-hydroxy-2-(4-hydroxyphenyl)chroman-4-one	Beta-lactamase	NDM-1	DrugBank	Predicted
	(Z)-1-(2,4-dihydroxyphenyl)-3-phenylprop-2-en-1-one	Beta-lactamase	NDM-1	DrugBank	Predicted
	DBP	Beta-lactamase	NDM-1	DrugBank	Predicted
	Castanin	Beta-secretase	NDM-1	DrugBank	Predicted
	euchrenone	Beta-secretase	NDM-1	DrugBank	Predicted
	Scopoletol	NRH dehydrogenase [quinone] 2	NQO2	DrugBank	Predicted
	Inermine	Mu-type opioid receptor	OPRM1	DrugBank	Predicted
	Medicarpin	Mu-type opioid receptor	OPRM1	DrugBank	Predicted
	7-Methoxy-2-methyl isoflavone	Mu-type opioid receptor	OPRM1	DrugBank	Predicted
	shinpterocarpin	Mu-type opioid receptor	OPRM1	DrugBank	Predicted
	(L)-alpha-Terpineol	Cytochrome P450-cam	P450-cam	DrugBank	Predicted
	Izoforon	Cytochrome P450-cam	P450-cam	DrugBank	Predicted
	21987_FLUKA	Cytochrome P450-cam	P450-cam	DrugBank	Predicted
	isorhamnetin	Cytochrome P450-cam	P450-cam	DrugBank	Predicted
	beta-Terpinene	Cytochrome P450-cam	P450-cam	DrugBank	Predicted
	(1S,2S)-1,2-dimethylcyclopentane	Cytochrome P450-cam	P450-cam	DrugBank	Predicted
	(1S,2S)-1,2-dimethylcyclopentane	Cytochrome P450-cam	P450-cam	DrugBank	Predicted
	2,2-DIMETHYLPENTANE	Cytochrome P450-cam	P450-cam	DrugBank	Predicted
	Methylcyclopentane	Cytochrome P450-cam	P450-cam	DrugBank	Predicted
	Cyclobutanol, 1-ethyl-	Cytochrome P450-cam	P450-cam	DrugBank	Predicted
	3,3-Dimethylpentane	Cytochrome P450-cam	P450-cam	DrugBank	Predicted
	Medicarpin	CGMP-inhibited 3',5'-cyclic phosphodiesterase A	PDE3A	DrugBank	Predicted
	Pinocembrin	CGMP-inhibited 3',5'-cyclic phosphodiesterase A	PDE3A	DrugBank	Predicted
	7-Methoxy-2-methyl isoflavone	CGMP-inhibited 3',5'-cyclic phosphodiesterase A	PDE3A	DrugBank	Predicted
	formononetin	CGMP-inhibited 3',5'-cyclic phosphodiesterase A	PDE3A	DrugBank	Predicted
	Calycosin	CGMP-inhibited 3',5'-cyclic phosphodiesterase A	PDE3A	DrugBank	Predicted
	Castanin	CGMP-inhibited 3',5'-cyclic phosphodiesterase A	PDE3A	DrugBank	Predicted
	Glepidotin A	CGMP-inhibited 3',5'-cyclic phosphodiesterase A	PDE3A	DrugBank	Predicted
	Glepidotin B	CGMP-inhibited 3',5'-cyclic phosphodiesterase A	PDE3A	DrugBank	Predicted
	Glypallichalcone	CGMP-inhibited 3',5'-cyclic phosphodiesterase A	PDE3A	DrugBank	Predicted
	echinatin	CGMP-inhibited 3',5'-cyclic phosphodiesterase A	PDE3A	DrugBank	Predicted
	Karenzu DK2	CGMP-inhibited 3',5'-cyclic phosphodiesterase A	PDE3A	DrugBank	Predicted
	Prunetin	CGMP-inhibited 3',5'-cyclic phosphodiesterase A	PDE3A	DrugBank	Predicted
	Glabranin	CGMP-inhibited 3',5'-cyclic phosphodiesterase A	PDE3A	DrugBank	Predicted
	(2R)-7-hydroxy-2-(4-hydroxyphenyl)chroman-4-one	CGMP-inhibited 3',5'-cyclic phosphodiesterase A	PDE3A	DrugBank	Predicted
	(2S)-7-hydroxy-2-(4-hydroxyphenyl)-8-(3-methylbut-2-enyl)chroman-4-one	CGMP-inhibited 3',5'-cyclic phosphodiesterase A	PDE3A	DrugBank	Predicted
	HMO	CGMP-inhibited 3',5'-cyclic phosphodiesterase A	PDE3A	DrugBank	Predicted
	(Z)-1-(2,4-dihydroxyphenyl)-3-phenylprop-2-en-1-one	CGMP-inhibited 3',5'-cyclic phosphodiesterase A	PDE3A	DrugBank	Predicted
	7-Acetoxy-2-methylisoflavone	CGMP-inhibited 3',5'-cyclic phosphodiesterase A	PDE3A	DrugBank	Predicted
	Vestitol	CGMP-inhibited 3',5'-cyclic phosphodiesterase A	PDE3A	DrugBank	Predicted
	Mipax	CGMP-inhibited 3',5'-cyclic phosphodiesterase A	PDE3A	DrugBank	Predicted
	DBP	CGMP-inhibited 3',5'-cyclic phosphodiesterase A	PDE3A	DrugBank	Predicted
	Arachic acid	Phosphatidylinositol-4,5-bisphosphate 3-kinase catalytic subunit, gamma isoform	PIK3CG	DrugBank	Predicted
	Inermine	Phosphatidylinositol-4,5-bisphosphate 3-kinase catalytic subunit, gamma isoform	PIK3CG	DrugBank	Predicted
	isoliquiritigenin	Phosphatidylinositol-4,5-bisphosphate 3-kinase catalytic subunit, gamma isoform	PIK3CG	DrugBank	Predicted
	DFV	Phosphatidylinositol-4,5-bisphosphate 3-kinase catalytic subunit, gamma isoform	PIK3CG	DrugBank	Predicted
	Medicarpin	Phosphatidylinositol-4,5-bisphosphate 3-kinase catalytic subunit, gamma isoform	PIK3CG	DrugBank	Predicted
	Pinocembrin	Phosphatidylinositol-4,5-bisphosphate 3-kinase catalytic subunit, gamma isoform	PIK3CG	DrugBank	Predicted
	isorhamnetin	Phosphatidylinositol-4,5-bisphosphate 3-kinase catalytic subunit, gamma isoform	PIK3CG	DrugBank	Predicted
	kaempferol	Phosphatidylinositol-4,5-bisphosphate 3-kinase catalytic subunit, gamma isoform	PIK3CG	DrugBank	Predicted
	naringenin	Phosphatidylinositol-4,5-bisphosphate 3-kinase catalytic subunit, gamma isoform	PIK3CG	DrugBank	Predicted
	Isotrifoliol	Phosphatidylinositol-4,5-bisphosphate 3-kinase catalytic subunit, gamma isoform	PIK3CG	DrugBank	Predicted
	8-(6-hydroxy-2-benzofuranyl)-2,2-dimethyl-5-chromenol	Phosphatidylinositol-4,5-bisphosphate 3-kinase catalytic subunit, gamma isoform	PIK3CG	DrugBank	Predicted
	8-(6-hydroxy-2-benzofuranyl)-2,2-dimethyl-5-chromenol	Phosphatidylinositol-4,5-bisphosphate 3-kinase catalytic subunit, gamma isoform	PIK3CG	DrugBank	Predicted
	shinpterocarpin	Phosphatidylinositol-4,5-bisphosphate 3-kinase catalytic subunit, gamma isoform	PIK3CG	DrugBank	Predicted
	Glyzaglabrin	Phosphatidylinositol-4,5-bisphosphate 3-kinase catalytic subunit, gamma isoform	PIK3CG	DrugBank	Predicted
	(2R)-7-hydroxy-2-(4-hydroxyphenyl)chroman-4-one	Phosphatidylinositol-4,5-bisphosphate 3-kinase catalytic subunit, gamma isoform	PIK3CG	DrugBank	Predicted
	1-Methoxyphaseollidin	Phosphatidylinositol-4,5-bisphosphate 3-kinase catalytic subunit, gamma isoform	PIK3CG	DrugBank	Predicted
	Astragalin	Phosphatidylinositol-4,5-bisphosphate 3-kinase catalytic subunit, gamma isoform	PIK3CG	DrugBank	Predicted
	quercetin	Phosphatidylinositol-4,5-bisphosphate 3-kinase catalytic subunit, gamma isoform	PIK3CG	DrugBank	Predicted
	Morusin	Proto-oncogene serine/threonine-protein kinase Pim-1	Pim-1	DrugBank	Predicted
	isoliquiritigenin	Proto-oncogene serine/threonine-protein kinase Pim-1	Pim-1	DrugBank	Predicted
	Glycyrol	Proto-oncogene serine/threonine-protein kinase Pim-1	Pim-1	DrugBank	Predicted
	Medicarpin	Proto-oncogene serine/threonine-protein kinase Pim-1	Pim-1	DrugBank	Predicted
	Neouralenol	Proto-oncogene serine/threonine-protein kinase Pim-1	Pim-1	DrugBank	Predicted
	isorhamnetin	Proto-oncogene serine/threonine-protein kinase Pim-1	Pim-1	DrugBank	Predicted
	Lupiwighteone	Proto-oncogene serine/threonine-protein kinase Pim-1	Pim-1	DrugBank	Predicted
	7-Methoxy-2-methyl isoflavone	Proto-oncogene serine/threonine-protein kinase Pim-1	Pim-1	DrugBank	Predicted
	formononetin	Proto-oncogene serine/threonine-protein kinase Pim-1	Pim-1	DrugBank	Predicted
	Calycosin	Proto-oncogene serine/threonine-protein kinase Pim-1	Pim-1	DrugBank	Predicted
	Castanin	Proto-oncogene serine/threonine-protein kinase Pim-1	Pim-1	DrugBank	Predicted
	(2S)-2-[4-hydroxy-3-(3-methylbut-2-enyl)phenyl]-8,8-dimethyl-2,3-dihydropyrano[2,3-f]chromen-4-one	Proto-oncogene serine/threonine-protein kinase Pim-1	Pim-1	DrugBank	Predicted
	euchrenone	Proto-oncogene serine/threonine-protein kinase Pim-1	Pim-1	DrugBank	Predicted
	glyasperin B	Proto-oncogene serine/threonine-protein kinase Pim-1	Pim-1	DrugBank	Predicted
	glyasperin F	Proto-oncogene serine/threonine-protein kinase Pim-1	Pim-1	DrugBank	Predicted
	Glyasperin C	Proto-oncogene serine/threonine-protein kinase Pim-1	Pim-1	DrugBank	Predicted
	Isotrifoliol	Proto-oncogene serine/threonine-protein kinase Pim-1	Pim-1	DrugBank	Predicted
	(E)-1-(2,4-dihydroxyphenyl)-3-(2,2-dimethylchromen-6-yl)prop-2-en-1-one	Proto-oncogene serine/threonine-protein kinase Pim-1	Pim-1	DrugBank	Predicted
	kanzonols W	Proto-oncogene serine/threonine-protein kinase Pim-1	Pim-1	DrugBank	Predicted
	(2S)-6-(2,4-dihydroxyphenyl)-2-(2-hydroxypropan-2-yl)-4-methoxy-2,3-dihydrofuro[3,2-g]chromen-7-one	Proto-oncogene serine/threonine-protein kinase Pim-1	Pim-1	DrugBank	Predicted
	Glepidotin A	Proto-oncogene serine/threonine-protein kinase Pim-1	Pim-1	DrugBank	Predicted
	Phaseolinisoflavan	Proto-oncogene serine/threonine-protein kinase Pim-1	Pim-1	DrugBank	Predicted
	echinatin	Proto-oncogene serine/threonine-protein kinase Pim-1	Pim-1	DrugBank	Predicted
	Licochalcone B	Proto-oncogene serine/threonine-protein kinase Pim-1	Pim-1	DrugBank	Predicted
	licochalcone G	Proto-oncogene serine/threonine-protein kinase Pim-1	Pim-1	DrugBank	Predicted
	3-(2,4-dihydroxyphenyl)-8-(1,1-dimethylprop-2-enyl)-7-hydroxy-5-methoxy-coumarin	Proto-oncogene serine/threonine-protein kinase Pim-1	Pim-1	DrugBank	Predicted
	Licoflavonol	Proto-oncogene serine/threonine-protein kinase Pim-1	Pim-1	DrugBank	Predicted
	Yinyanghuo D	Proto-oncogene serine/threonine-protein kinase Pim-1	Pim-1	DrugBank	Predicted
	Licoricone	Proto-oncogene serine/threonine-protein kinase Pim-1	Pim-1	DrugBank	Predicted
	Gancaonin A	Proto-oncogene serine/threonine-protein kinase Pim-1	Pim-1	DrugBank	Predicted
	Gancaonin B	Proto-oncogene serine/threonine-protein kinase Pim-1	Pim-1	DrugBank	Predicted
	Prunetin	Proto-oncogene serine/threonine-protein kinase Pim-1	Pim-1	DrugBank	Predicted
	3-(3,4-dihydroxyphenyl)-5,7-dihydroxy-8-(3-methylbut-2-enyl)chromone	Proto-oncogene serine/threonine-protein kinase Pim-1	Pim-1	DrugBank	Predicted
	5,7-dihydroxy-3-(4-methoxyphenyl)-8-(3-methylbut-2-enyl)chromone	Proto-oncogene serine/threonine-protein kinase Pim-1	Pim-1	DrugBank	Predicted
	2-(3,4-dihydroxyphenyl)-5,7-dihydroxy-6-(3-methylbut-2-enyl)chromone	Proto-oncogene serine/threonine-protein kinase Pim-1	Pim-1	DrugBank	Predicted
	Glycyrin	Proto-oncogene serine/threonine-protein kinase Pim-1	Pim-1	DrugBank	Predicted
	(E)-1-[2,4-dihydroxy-3-(3-methylbut-2-enyl)phenyl]-3-(2,4-dihydroxyphenyl)prop-2-en-1-one	Proto-oncogene serine/threonine-protein kinase Pim-1	Pim-1	DrugBank	Predicted
	Licoisoflavone	Proto-oncogene serine/threonine-protein kinase Pim-1	Pim-1	DrugBank	Predicted
	Licoisoflavone B	Proto-oncogene serine/threonine-protein kinase Pim-1	Pim-1	DrugBank	Predicted
	licoisoflavanone	Proto-oncogene serine/threonine-protein kinase Pim-1	Pim-1	DrugBank	Predicted
	shinpterocarpin	Proto-oncogene serine/threonine-protein kinase Pim-1	Pim-1	DrugBank	Predicted
	(E)-3-[3,4-dihydroxy-5-(3-methylbut-2-enyl)phenyl]-1-(2,4-dihydroxyphenyl)prop-2-en-1-one	Proto-oncogene serine/threonine-protein kinase Pim-1	Pim-1	DrugBank	Predicted
	licopyranocoumarin	Proto-oncogene serine/threonine-protein kinase Pim-1	Pim-1	DrugBank	Predicted
	Glyzaglabrin	Proto-oncogene serine/threonine-protein kinase Pim-1	Pim-1	DrugBank	Predicted
	Glabridin	Proto-oncogene serine/threonine-protein kinase Pim-1	Pim-1	DrugBank	Predicted
	Glabrene	Proto-oncogene serine/threonine-protein kinase Pim-1	Pim-1	DrugBank	Predicted
	Glabrone	Proto-oncogene serine/threonine-protein kinase Pim-1	Pim-1	DrugBank	Predicted
	Eurycarpin A	Proto-oncogene serine/threonine-protein kinase Pim-1	Pim-1	DrugBank	Predicted
	Uralene	Proto-oncogene serine/threonine-protein kinase Pim-1	Pim-1	DrugBank	Predicted
	Isoglycyrol	Proto-oncogene serine/threonine-protein kinase Pim-1	Pim-1	DrugBank	Predicted
	Isolicoflavonol	Proto-oncogene serine/threonine-protein kinase Pim-1	Pim-1	DrugBank	Predicted
	HMO	Proto-oncogene serine/threonine-protein kinase Pim-1	Pim-1	DrugBank	Predicted
	1-Methoxyphaseollidin	Proto-oncogene serine/threonine-protein kinase Pim-1	Pim-1	DrugBank	Predicted
	(Z)-1-(2,4-dihydroxyphenyl)-3-phenylprop-2-en-1-one	Proto-oncogene serine/threonine-protein kinase Pim-1	Pim-1	DrugBank	Predicted
	3'-Hydroxy-4'-O-Methylglabridin	Proto-oncogene serine/threonine-protein kinase Pim-1	Pim-1	DrugBank	Predicted
	licochalcone a	Proto-oncogene serine/threonine-protein kinase Pim-1	Pim-1	DrugBank	Predicted
	3'-Methoxyglabridin	Proto-oncogene serine/threonine-protein kinase Pim-1	Pim-1	DrugBank	Predicted
	2-[(3R)-8,8-dimethyl-3,4-dihydro-2H-pyrano[6,5-f]chromen-3-yl]-5-methoxyphenol	Proto-oncogene serine/threonine-protein kinase Pim-1	Pim-1	DrugBank	Predicted
	Inflacoumarin A	Proto-oncogene serine/threonine-protein kinase Pim-1	Pim-1	DrugBank	Predicted
	Kanzonol F	Proto-oncogene serine/threonine-protein kinase Pim-1	Pim-1	DrugBank	Predicted
	7,2',4'-trihydroxy－5-methoxy-3－arylcoumarin	Proto-oncogene serine/threonine-protein kinase Pim-1	Pim-1	DrugBank	Predicted
	Vestitol	Proto-oncogene serine/threonine-protein kinase Pim-1	Pim-1	DrugBank	Predicted
	Gancaonin G	Proto-oncogene serine/threonine-protein kinase Pim-1	Pim-1	DrugBank	Predicted
	Gancaonin H	Proto-oncogene serine/threonine-protein kinase Pim-1	Pim-1	DrugBank	Predicted
	Licoagrocarpin	Proto-oncogene serine/threonine-protein kinase Pim-1	Pim-1	DrugBank	Predicted
	Glyasperins M	Proto-oncogene serine/threonine-protein kinase Pim-1	Pim-1	DrugBank	Predicted
	Glycyrrhiza flavonol A	Proto-oncogene serine/threonine-protein kinase Pim-1	Pim-1	DrugBank	Predicted
	Licoagroisoflavone	Proto-oncogene serine/threonine-protein kinase Pim-1	Pim-1	DrugBank	Predicted
	Odoratin	Proto-oncogene serine/threonine-protein kinase Pim-1	Pim-1	DrugBank	Predicted
	Phaseol	Proto-oncogene serine/threonine-protein kinase Pim-1	Pim-1	DrugBank	Predicted
	Xambioona	Proto-oncogene serine/threonine-protein kinase Pim-1	Pim-1	DrugBank	Predicted
	dehydroglyasperins C	Proto-oncogene serine/threonine-protein kinase Pim-1	Pim-1	DrugBank	Predicted
	isoliquiritigenin	cAMP-dependent protein kinase inhibitor alpha	PKIA	DrugBank	Predicted
	DFV	cAMP-dependent protein kinase inhibitor alpha	PKIA	DrugBank	Predicted
	Pinocembrin	cAMP-dependent protein kinase inhibitor alpha	PKIA	DrugBank	Predicted
	7-Methoxy-2-methyl isoflavone	cAMP-dependent protein kinase inhibitor alpha	PKIA	DrugBank	Predicted
	formononetin	cAMP-dependent protein kinase inhibitor alpha	PKIA	DrugBank	Predicted
	Glypallichalcone	cAMP-dependent protein kinase inhibitor alpha	PKIA	DrugBank	Predicted
	echinatin	cAMP-dependent protein kinase inhibitor alpha	PKIA	DrugBank	Predicted
	Karenzu DK2	cAMP-dependent protein kinase inhibitor alpha	PKIA	DrugBank	Predicted
	Karenzu DK2	cAMP-dependent protein kinase inhibitor alpha	PKIA	DrugBank	Predicted
	(2R)-7-hydroxy-2-(4-hydroxyphenyl)chroman-4-one	cAMP-dependent protein kinase inhibitor alpha	PKIA	DrugBank	Predicted
	HMO	cAMP-dependent protein kinase inhibitor alpha	PKIA	DrugBank	Predicted
	(Z)-1-(2,4-dihydroxyphenyl)-3-phenylprop-2-en-1-one	cAMP-dependent protein kinase inhibitor alpha	PKIA	DrugBank	Predicted
	Vestitol	cAMP-dependent protein kinase inhibitor alpha	PKIA	DrugBank	Predicted
	BuOH	Group IIE secretory phospholipase A2	PLA2G2E	DrugBank	Predicted
	isorhamnetin	Peroxisome proliferator activated receptor delta	PPAR-β	DrugBank	Predicted
	Glyasperins M	Peroxisome proliferator activated receptor delta	PPAR-β	DrugBank	Predicted
	p-xylene	Progesterone receptor	PR	DrugBank	Predicted
	Mairin	Progesterone receptor	PR	DrugBank	Predicted
	sitosterol	Progesterone receptor	PR	DrugBank	Predicted
	kaempferol	Progesterone receptor	PR	DrugBank	Predicted
	DIBP	Progesterone receptor	PR	DrugBank	Predicted
	protocatechuic acid	Prostaglandin G/H synthase 1	PTGS1	DrugBank	Predicted
	(L)-alpha-Terpineol	Prostaglandin G/H synthase 1	PTGS1	DrugBank	Predicted
	Arachic acid	Prostaglandin G/H synthase 1	PTGS1	DrugBank	Predicted
	Inermine	Prostaglandin G/H synthase 1	PTGS1	DrugBank	Predicted
	isoliquiritigenin	Prostaglandin G/H synthase 1	PTGS1	DrugBank	Predicted
	DFV	Prostaglandin G/H synthase 1	PTGS1	DrugBank	Predicted
	Jaranol	Prostaglandin G/H synthase 1	PTGS1	DrugBank	Predicted
	Medicarpin	Prostaglandin G/H synthase 1	PTGS1	DrugBank	Predicted
	Pinocembrin	Prostaglandin G/H synthase 1	PTGS1	DrugBank	Predicted
	isorhamnetin	Prostaglandin G/H synthase 1	PTGS1	DrugBank	Predicted
	7-Methoxy-2-methyl isoflavone	Prostaglandin G/H synthase 1	PTGS1	DrugBank	Predicted
	formononetin	Prostaglandin G/H synthase 1	PTGS1	DrugBank	Predicted
	Scopoletol	Prostaglandin G/H synthase 1	PTGS1	DrugBank	Predicted
	Calycosin	Prostaglandin G/H synthase 1	PTGS1	DrugBank	Predicted
	kaempferol	Prostaglandin G/H synthase 1	PTGS1	DrugBank	Predicted
	naringenin	Prostaglandin G/H synthase 1	PTGS1	DrugBank	Predicted
	Castanin	Prostaglandin G/H synthase 1	PTGS1	DrugBank	Predicted
	beta-Terpinene	Prostaglandin G/H synthase 1	PTGS1	DrugBank	Predicted
	glyasperin F	Prostaglandin G/H synthase 1	PTGS1	DrugBank	Predicted
	(E)-1-(2,4-dihydroxyphenyl)-3-(2,2-dimethylchromen-6-yl)prop-2-en-1-one	Prostaglandin G/H synthase 1	PTGS1	DrugBank	Predicted
	kanzonols W	Prostaglandin G/H synthase 1	PTGS1	DrugBank	Predicted
	Glepidotin A	Prostaglandin G/H synthase 1	PTGS1	DrugBank	Predicted
	Glepidotin B	Prostaglandin G/H synthase 1	PTGS1	DrugBank	Predicted
	Glypallichalcone	Prostaglandin G/H synthase 1	PTGS1	DrugBank	Predicted
	echinatin	Prostaglandin G/H synthase 1	PTGS1	DrugBank	Predicted
	Karenzu DK2	Prostaglandin G/H synthase 1	PTGS1	DrugBank	Predicted
	2,2-DIMETHYLPENTANE	Prostaglandin G/H synthase 1	PTGS1	DrugBank	Predicted
	Prunetin	Prostaglandin G/H synthase 1	PTGS1	DrugBank	Predicted
	5,6,7,8-Tetrahydro-2,4-dimethylquinoline	Prostaglandin G/H synthase 1	PTGS1	DrugBank	Predicted
	licoisoflavanone	Prostaglandin G/H synthase 1	PTGS1	DrugBank	Predicted
	shinpterocarpin	Prostaglandin G/H synthase 1	PTGS1	DrugBank	Predicted
	Glyzaglabrin	Prostaglandin G/H synthase 1	PTGS1	DrugBank	Predicted
	Glabranin	Prostaglandin G/H synthase 1	PTGS1	DrugBank	Predicted
	Glabrene	Prostaglandin G/H synthase 1	PTGS1	DrugBank	Predicted
	Glabrone	Prostaglandin G/H synthase 1	PTGS1	DrugBank	Predicted
	(2R)-7-hydroxy-2-(4-hydroxyphenyl)chroman-4-one	Prostaglandin G/H synthase 1	PTGS1	DrugBank	Predicted
	Cyclobutanol, 1-ethyl-	Prostaglandin G/H synthase 1	PTGS1	DrugBank	Predicted
	(2S)-7-hydroxy-2-(4-hydroxyphenyl)-8-(3-methylbut-2-enyl)chroman-4-one	Prostaglandin G/H synthase 1	PTGS1	DrugBank	Predicted
	HMO	Prostaglandin G/H synthase 1	PTGS1	DrugBank	Predicted
	1-Methoxyphaseollidin	Prostaglandin G/H synthase 1	PTGS1	DrugBank	Predicted
	Quercetin der.	Prostaglandin G/H synthase 1	PTGS1	DrugBank	Predicted
	(Z)-1-(2,4-dihydroxyphenyl)-3-phenylprop-2-en-1-one	Prostaglandin G/H synthase 1	PTGS1	DrugBank	Predicted
	3'-Hydroxy-4'-O-Methylglabridin	Prostaglandin G/H synthase 1	PTGS1	DrugBank	Predicted
	3,3-Dimethylpentane	Prostaglandin G/H synthase 1	PTGS1	DrugBank	Predicted
	licochalcone a	Prostaglandin G/H synthase 1	PTGS1	DrugBank	Predicted
	3'-Methoxyglabridin	Prostaglandin G/H synthase 1	PTGS1	DrugBank	Predicted
	2-[(3R)-8,8-dimethyl-3,4-dihydro-2H-pyrano[6,5-f]chromen-3-yl]-5-methoxyphenol	Prostaglandin G/H synthase 1	PTGS1	DrugBank	Predicted
	Inflacoumarin A	Prostaglandin G/H synthase 1	PTGS1	DrugBank	Predicted
	5,6,7,8-Tetrahydro-4-methylquinoline	Prostaglandin G/H synthase 1	PTGS1	DrugBank	Predicted
	7,2',4'-trihydroxy－5-methoxy-3－arylcoumarin	Prostaglandin G/H synthase 1	PTGS1	DrugBank	Predicted
	7-Acetoxy-2-methylisoflavone	Prostaglandin G/H synthase 1	PTGS1	DrugBank	Predicted
	Vestitol	Prostaglandin G/H synthase 1	PTGS1	DrugBank	Predicted
	Licoagrocarpin	Prostaglandin G/H synthase 1	PTGS1	DrugBank	Predicted
	Glyasperins M	Prostaglandin G/H synthase 1	PTGS1	DrugBank	Predicted
	Odoratin	Prostaglandin G/H synthase 1	PTGS1	DrugBank	Predicted
	Astragalin	Prostaglandin G/H synthase 1	PTGS1	DrugBank	Predicted
	DBP	Prostaglandin G/H synthase 1	PTGS1	DrugBank	Predicted
	protocatechuic acid	Prostaglandin G/H synthase 2	PTGS2	DrugBank	Predicted
	(L)-alpha-Terpineol	Prostaglandin G/H synthase 2	PTGS2	DrugBank	Predicted
	Arachic acid	Prostaglandin G/H synthase 2	PTGS2	DrugBank	Predicted
	Inermine	Prostaglandin G/H synthase 2	PTGS2	DrugBank	Predicted
	Morusin	Prostaglandin G/H synthase 2	PTGS2	DrugBank	Predicted
	ICO	Prostaglandin G/H synthase 2	PTGS2	DrugBank	Predicted
	isoliquiritigenin	Prostaglandin G/H synthase 2	PTGS2	DrugBank	Predicted
	DFV	Prostaglandin G/H synthase 2	PTGS2	DrugBank	Predicted
	Glycyrol	Prostaglandin G/H synthase 2	PTGS2	DrugBank	Predicted
	Jaranol	Prostaglandin G/H synthase 2	PTGS2	DrugBank	Predicted
	Medicarpin	Prostaglandin G/H synthase 2	PTGS2	DrugBank	Predicted
	Pinocembrin	Prostaglandin G/H synthase 2	PTGS2	DrugBank	Predicted
	Neouralenol	Prostaglandin G/H synthase 2	PTGS2	DrugBank	Predicted
	isorhamnetin	Prostaglandin G/H synthase 2	PTGS2	DrugBank	Predicted
	Lupiwighteone	Prostaglandin G/H synthase 2	PTGS2	DrugBank	Predicted
	7-Methoxy-2-methyl isoflavone	Prostaglandin G/H synthase 2	PTGS2	DrugBank	Predicted
	formononetin	Prostaglandin G/H synthase 2	PTGS2	DrugBank	Predicted
	Scopoletol	Prostaglandin G/H synthase 2	PTGS2	DrugBank	Predicted
	Calycosin	Prostaglandin G/H synthase 2	PTGS2	DrugBank	Predicted
	naringenin	Prostaglandin G/H synthase 2	PTGS2	DrugBank	Predicted
[truncated: 9,727 more rows]
