# Supplementary material for: Network pharmacology-based and clinically relevant prediction of the active ingredients and potential targets of Chinese herbs in metastatic breast cancer patients
Source: Oncotarget. 2017 Feb 15;8(16):27007–21. doi: 10.18632/oncotarget.15351 (PMC5432314; doi:10.18632/oncotarget.15351)
Supplement: Supplementary file 4 [file oncotarget-08-27007-s004.xlsx]

## Sheet: Sheet1
Herbs	Molecular Name	Target Protein Name	Gene Symbols	Source	Validated/Predicted
Licorice	naringenin	Aldo-keto reductase family 1 member C1	AKR1C1	DrugBank	validated
	kaempferol	RAC-alpha serine/threonine-protein kinase	AKT1	N/A	validated
	naringenin	RAC-alpha serine/threonine-protein kinase	AKT1	N/A	validated
	quercetin	RAC-alpha serine/threonine-protein kinase	AKT1	N/A	validated
	formononetin	Transcription factor AP-1	AP-1	DrugBank	validated
	kaempferol	Transcription factor AP-1	AP-1	DrugBank	validated
	anethole	Transcription factor AP-1	AP-1	DrugBank	validated
	glycyrrhizin	Transcription factor AP-1	AP-1	DrugBank	validated
	ursolic acid	Transcription factor AP-1	AP-1	DrugBank	validated
	quercetin	Transcription factor AP-1	AP-1	DrugBank	validated
	isoliquiritigenin	Apoptosis regulator BAX	BAX	N/A	validated
	kaempferol	Apoptosis regulator BAX	BAX	N/A	validated
	ursolic acid	Apoptosis regulator BAX	BAX	N/A	validated
	quercetin	Apoptosis regulator BAX	BAX	N/A	validated
	kaempferol	Apoptosis regulator Bcl-2	BCL-2	DrugBank	validated
	naringenin	Apoptosis regulator Bcl-2	BCL-2	DrugBank	validated
	licochalcone a	Apoptosis regulator Bcl-2	BCL-2	DrugBank	validated
	ursolic acid	Apoptosis regulator Bcl-2	BCL-2	DrugBank	validated
	quercetin	Apoptosis regulator Bcl-2	BCL-2	DrugBank	validated
	oleanolic acid	Caspase-3	CASP3	N/A	validated
	rutin	Caspase-3	CASP3	N/A	validated
	kaempferol	Caspase-3	CASP3	N/A	validated
	naringenin	Caspase-3	CASP3	N/A	validated
	glycyrrhizin	Caspase-3	CASP3	N/A	validated
	ursolic acid	Caspase-3	CASP3	N/A	validated
	quercetin	Caspase-3	CASP3	N/A	validated
	oleanolic acid	Caspase-9	CASP9	N/A	validated
	ursolic acid	Caspase-9	CASP9	N/A	validated
	quercetin	Caspase-9	CASP9	N/A	validated
	quercetin	C-C motif chemokine 2	CCL2	DrugBank	validated
	kaempferol	Cell division control protein 2 homolog	CDC2	DrugBank	validated
	quercetin	Cell division control protein 2 homolog	CDC2	DrugBank	validated
	licochalcone a	Cell division protein kinase 4	CDK4	DrugBank	validated
	ursolic acid	Cell division protein kinase 4	CDK4	DrugBank	validated
	ursolic acid	Cell division protein kinase 6	CDK6	DrugBank	validated
	licochalcone a	G1/S-specific cyclin-D1	CCND1	N/A	validated
	ursolic acid	G1/S-specific cyclin-D1	CCND1	N/A	validated
	quercetin	G1/S-specific cyclin-D1	CCND1	N/A	validated
	ursolic acid	G1/S-specific cyclin-D2	CCND2	N/A	validated
	naringenin	Cytochrome P450 19A1	CYP19A1	N/A	validated
	kaempferol	Cytochrome P450 1B1	CYP1B1	N/A	validated
	quercetin	Cytochrome P450 1B1	CYP1B1	N/A	validated
	quercetin	Epidermal growth factor receptor	EGFR	DrugBank	validated
	Morusin	Estrogen receptor	ER	DrugBank	Predicted
	isoliquiritigenin	Estrogen receptor	ER	DrugBank	Predicted
	DFV	Estrogen receptor	ER	DrugBank	Predicted
	Glycyrol	Estrogen receptor	ER	DrugBank	Predicted
	Medicarpin	Estrogen receptor	ER	DrugBank	Predicted
	Pinocembrin	Estrogen receptor	ER	DrugBank	Predicted
	Neouralenol	Estrogen receptor	ER	DrugBank	Predicted
	isorhamnetin	Estrogen receptor	ER	DrugBank	Predicted
	Lupiwighteone	Estrogen receptor	ER	DrugBank	Predicted
	7-Methoxy-2-methyl isoflavone	Estrogen receptor	ER	DrugBank	Predicted
	formononetin	Estrogen receptor	ER	DrugBank	validated
	Calycosin	Estrogen receptor	ER	DrugBank	Predicted
	naringenin	Estrogen receptor	ER	DrugBank	validated
	Castanin	Estrogen receptor	ER	DrugBank	Predicted
	(2S)-2-[4-hydroxy-3-(3-methylbut-2-enyl)phenyl]-8,8-dimethyl-2,3-dihydropyrano[2,3-f]chromen-4-one	Estrogen receptor	ER	DrugBank	Predicted
	euchrenone	Estrogen receptor	ER	DrugBank	Predicted
	glyasperin B	Estrogen receptor	ER	DrugBank	Predicted
	glyasperin F	Estrogen receptor	ER	DrugBank	Predicted
	Glyasperin C	Estrogen receptor	ER	DrugBank	Predicted
	Isotrifoliol	Estrogen receptor	ER	DrugBank	Predicted
	(E)-1-(2,4-dihydroxyphenyl)-3-(2,2-dimethylchromen-6-yl)prop-2-en-1-one	Estrogen receptor	ER	DrugBank	Predicted
	kanzonols W	Estrogen receptor	ER	DrugBank	Predicted
	(2S)-6-(2,4-dihydroxyphenyl)-2-(2-hydroxypropan-2-yl)-4-methoxy-2,3-dihydrofuro[3,2-g]chromen-7-one	Estrogen receptor	ER	DrugBank	Predicted
	Semilicoisoflavone B	Estrogen receptor	ER	DrugBank	Predicted
	Glepidotin A	Estrogen receptor	ER	DrugBank	Predicted
	Glepidotin B	Estrogen receptor	ER	DrugBank	Predicted
	Phaseolinisoflavan	Estrogen receptor	ER	DrugBank	Predicted
	Glypallichalcone	Estrogen receptor	ER	DrugBank	Predicted
	echinatin	Estrogen receptor	ER	DrugBank	Predicted
	8-(6-hydroxy-2-benzofuranyl)-2,2-dimethyl-5-chromenol	Estrogen receptor	ER	DrugBank	Predicted
	8-(6-hydroxy-2-benzofuranyl)-2,2-dimethyl-5-chromenol	Estrogen receptor	ER	DrugBank	Predicted
	licochalcone G	Estrogen receptor	ER	DrugBank	Predicted
	3-(2,4-dihydroxyphenyl)-8-(1,1-dimethylprop-2-enyl)-7-hydroxy-5-methoxy-coumarin	Estrogen receptor	ER	DrugBank	Predicted
	Licoflavonol	Estrogen receptor	ER	DrugBank	Predicted
	Licoricone	Estrogen receptor	ER	DrugBank	Predicted
	Gancaonin A	Estrogen receptor	ER	DrugBank	Predicted
	Gancaonin B	Estrogen receptor	ER	DrugBank	Predicted
	Prunetin	Estrogen receptor	ER	DrugBank	Predicted
	3-(3,4-dihydroxyphenyl)-5,7-dihydroxy-8-(3-methylbut-2-enyl)chromone	Estrogen receptor	ER	DrugBank	Predicted
	5,7-dihydroxy-3-(4-methoxyphenyl)-8-(3-methylbut-2-enyl)chromone	Estrogen receptor	ER	DrugBank	Predicted
	Glycyrin	Estrogen receptor	ER	DrugBank	Predicted
	(E)-1-[2,4-dihydroxy-3-(3-methylbut-2-enyl)phenyl]-3-(2,4-dihydroxyphenyl)prop-2-en-1-one	Estrogen receptor	ER	DrugBank	Predicted
	Licocoumarone	Estrogen receptor	ER	DrugBank	Predicted
	Licoisoflavone	Estrogen receptor	ER	DrugBank	Predicted
	Licoisoflavone B	Estrogen receptor	ER	DrugBank	Predicted
	licoisoflavanone	Estrogen receptor	ER	DrugBank	Predicted
	shinpterocarpin	Estrogen receptor	ER	DrugBank	Predicted
	(E)-3-[3,4-dihydroxy-5-(3-methylbut-2-enyl)phenyl]-1-(2,4-dihydroxyphenyl)prop-2-en-1-one	Estrogen receptor	ER	DrugBank	Predicted
	licopyranocoumarin	Estrogen receptor	ER	DrugBank	Predicted
	Glyzaglabrin	Estrogen receptor	ER	DrugBank	Predicted
	Glabridin	Estrogen receptor	ER	DrugBank	Predicted
	Glabranin	Estrogen receptor	ER	DrugBank	Predicted
	Glabrene	Estrogen receptor	ER	DrugBank	Predicted
	Glabrone	Estrogen receptor	ER	DrugBank	Predicted
	1,3-dihydroxy-9-methoxy-6-benzofurano[3,2-c]chromenone	Estrogen receptor	ER	DrugBank	Predicted
	1,3-dihydroxy-8,9-dimethoxy-6-benzofurano[3,2-c]chromenone	Estrogen receptor	ER	DrugBank	Predicted
	Eurycarpin A	Estrogen receptor	ER	DrugBank	Predicted
	Ononin	Estrogen receptor	ER	DrugBank	Predicted
	Sigmoidin-B	Estrogen receptor	ER	DrugBank	Predicted
	Uralene	Estrogen receptor	ER	DrugBank	Predicted
	(2R)-7-hydroxy-2-(4-hydroxyphenyl)chroman-4-one	Estrogen receptor	ER	DrugBank	Predicted
	(2S)-7-hydroxy-2-(4-hydroxyphenyl)-8-(3-methylbut-2-enyl)chroman-4-one	Estrogen receptor	ER	DrugBank	Predicted
	Isoglycyrol	Estrogen receptor	ER	DrugBank	Predicted
	Isolicoflavonol	Estrogen receptor	ER	DrugBank	Predicted
	HMO	Estrogen receptor	ER	DrugBank	Predicted
	1-Methoxyphaseollidin	Estrogen receptor	ER	DrugBank	Predicted
	Quercetin der.	Estrogen receptor	ER	DrugBank	Predicted
	(Z)-1-(2,4-dihydroxyphenyl)-3-phenylprop-2-en-1-one	Estrogen receptor	ER	DrugBank	Predicted
	3'-Hydroxy-4'-O-Methylglabridin	Estrogen receptor	ER	DrugBank	Predicted
	licochalcone a	Estrogen receptor	ER	DrugBank	Predicted
	3'-Methoxyglabridin	Estrogen receptor	ER	DrugBank	Predicted
	2-[(3R)-8,8-dimethyl-3,4-dihydro-2H-pyrano[6,5-f]chromen-3-yl]-5-methoxyphenol	Estrogen receptor	ER	DrugBank	Predicted
	Inflacoumarin A	Estrogen receptor	ER	DrugBank	Predicted
	Kanzonol F	Estrogen receptor	ER	DrugBank	Predicted
	6-prenylated eriodictyol	Estrogen receptor	ER	DrugBank	Predicted
	7,2',4'-trihydroxy－5-methoxy-3－arylcoumarin	Estrogen receptor	ER	DrugBank	Predicted
	7-Acetoxy-2-methylisoflavone	Estrogen receptor	ER	DrugBank	Predicted
	8-prenylated eriodictyol	Estrogen receptor	ER	DrugBank	Predicted
	Vestitol	Estrogen receptor	ER	DrugBank	Predicted
	Gancaonin G	Estrogen receptor	ER	DrugBank	Predicted
	Gancaonin H	Estrogen receptor	ER	DrugBank	Predicted
	Licoagrocarpin	Estrogen receptor	ER	DrugBank	Predicted
	Glyasperins M	Estrogen receptor	ER	DrugBank	Predicted
	Glycyrrhiza flavonol A	Estrogen receptor	ER	DrugBank	Predicted
	Licoagroisoflavone	Estrogen receptor	ER	DrugBank	Predicted
	Odoratin	Estrogen receptor	ER	DrugBank	Predicted
	Phaseol	Estrogen receptor	ER	DrugBank	Predicted
	Xambioona	Estrogen receptor	ER	DrugBank	Predicted
	dehydroglyasperins C	Estrogen receptor	ER	DrugBank	Predicted
	isoliquiritigenin	Estrogen receptor beta	ESR2	DrugBank	Predicted
	Jaranol	Estrogen receptor beta	ESR2	DrugBank	Predicted
	Medicarpin	Estrogen receptor beta	ESR2	DrugBank	Predicted
	isorhamnetin	Estrogen receptor beta	ESR2	DrugBank	Predicted
	Lupiwighteone	Estrogen receptor beta	ESR2	DrugBank	Predicted
	7-Methoxy-2-methyl isoflavone	Estrogen receptor beta	ESR2	DrugBank	Predicted
	formononetin	Estrogen receptor beta	ESR2	DrugBank	validated
	Calycosin	Estrogen receptor beta	ESR2	DrugBank	Predicted
	Castanin	Estrogen receptor beta	ESR2	DrugBank	Predicted
	(2S)-2-[4-hydroxy-3-(3-methylbut-2-enyl)phenyl]-8,8-dimethyl-2,3-dihydropyrano[2,3-f]chromen-4-one	Estrogen receptor beta	ESR2	DrugBank	Predicted
	euchrenone	Estrogen receptor beta	ESR2	DrugBank	Predicted
	glyasperin B	Estrogen receptor beta	ESR2	DrugBank	Predicted
	glyasperin F	Estrogen receptor beta	ESR2	DrugBank	Predicted
	Glyasperin C	Estrogen receptor beta	ESR2	DrugBank	Predicted
	Isotrifoliol	Estrogen receptor beta	ESR2	DrugBank	Predicted
	(E)-1-(2,4-dihydroxyphenyl)-3-(2,2-dimethylchromen-6-yl)prop-2-en-1-one	Estrogen receptor beta	ESR2	DrugBank	Predicted
	kanzonols W	Estrogen receptor beta	ESR2	DrugBank	Predicted
	(2S)-6-(2,4-dihydroxyphenyl)-2-(2-hydroxypropan-2-yl)-4-methoxy-2,3-dihydrofuro[3,2-g]chromen-7-one	Estrogen receptor beta	ESR2	DrugBank	Predicted
	Phaseolinisoflavan	Estrogen receptor beta	ESR2	DrugBank	Predicted
	Glypallichalcone	Estrogen receptor beta	ESR2	DrugBank	Predicted
	licochalcone G	Estrogen receptor beta	ESR2	DrugBank	Predicted
	3-(2,4-dihydroxyphenyl)-8-(1,1-dimethylprop-2-enyl)-7-hydroxy-5-methoxy-coumarin	Estrogen receptor beta	ESR2	DrugBank	Predicted
	Gancaonin A	Estrogen receptor beta	ESR2	DrugBank	Predicted
	Gancaonin B	Estrogen receptor beta	ESR2	DrugBank	Predicted
	Prunetin	Estrogen receptor beta	ESR2	DrugBank	Predicted
	5,7-dihydroxy-3-(4-methoxyphenyl)-8-(3-methylbut-2-enyl)chromone	Estrogen receptor beta	ESR2	DrugBank	Predicted
	Glycyrin	Estrogen receptor beta	ESR2	DrugBank	Predicted
	(E)-1-[2,4-dihydroxy-3-(3-methylbut-2-enyl)phenyl]-3-(2,4-dihydroxyphenyl)prop-2-en-1-one	Estrogen receptor beta	ESR2	DrugBank	Predicted
	Licocoumarone	Estrogen receptor beta	ESR2	DrugBank	Predicted
	Licoisoflavone B	Estrogen receptor beta	ESR2	DrugBank	Predicted
	licoisoflavanone	Estrogen receptor beta	ESR2	DrugBank	Predicted
	shinpterocarpin	Estrogen receptor beta	ESR2	DrugBank	Predicted
	Glyzaglabrin	Estrogen receptor beta	ESR2	DrugBank	Predicted
	Glabridin	Estrogen receptor beta	ESR2	DrugBank	Predicted
	Glabrene	Estrogen receptor beta	ESR2	DrugBank	Predicted
	Glabrone	Estrogen receptor beta	ESR2	DrugBank	Predicted
	1,3-dihydroxy-9-methoxy-6-benzofurano[3,2-c]chromenone	Estrogen receptor beta	ESR2	DrugBank	Predicted
	Eurycarpin A	Estrogen receptor beta	ESR2	DrugBank	Predicted
	(2S)-7-hydroxy-2-(4-hydroxyphenyl)-8-(3-methylbut-2-enyl)chroman-4-one	Estrogen receptor beta	ESR2	DrugBank	Predicted
	HMO	Estrogen receptor beta	ESR2	DrugBank	Predicted
	1-Methoxyphaseollidin	Estrogen receptor beta	ESR2	DrugBank	Predicted
	Quercetin der.	Estrogen receptor beta	ESR2	DrugBank	Predicted
	3'-Hydroxy-4'-O-Methylglabridin	Estrogen receptor beta	ESR2	DrugBank	Predicted
	licochalcone a	Estrogen receptor beta	ESR2	DrugBank	Predicted
	3'-Methoxyglabridin	Estrogen receptor beta	ESR2	DrugBank	Predicted
	2-[(3R)-8,8-dimethyl-3,4-dihydro-2H-pyrano[6,5-f]chromen-3-yl]-5-methoxyphenol	Estrogen receptor beta	ESR2	DrugBank	Predicted
	Kanzonol F	Estrogen receptor beta	ESR2	DrugBank	Predicted
	7,2',4'-trihydroxy－5-methoxy-3－arylcoumarin	Estrogen receptor beta	ESR2	DrugBank	Predicted
	Vestitol	Estrogen receptor beta	ESR2	DrugBank	Predicted
	Gancaonin G	Estrogen receptor beta	ESR2	DrugBank	Predicted
	Licoagrocarpin	Estrogen receptor beta	ESR2	DrugBank	Predicted
	Glyasperins M	Estrogen receptor beta	ESR2	DrugBank	Predicted
	Glycyrrhiza flavonol A	Estrogen receptor beta	ESR2	DrugBank	Predicted
	Licoagroisoflavone	Estrogen receptor beta	ESR2	DrugBank	Predicted
	Odoratin	Estrogen receptor beta	ESR2	DrugBank	Predicted
	Xambioona	Estrogen receptor beta	ESR2	DrugBank	Predicted
	dehydroglyasperins C	Estrogen receptor beta	ESR2	DrugBank	Predicted
	quercetin	Receptor tyrosine-protein kinase erbB-2	ERBB-2	N/A	validated
	quercetin	Receptor tyrosine-protein kinase erbB-3	ERBB-3	N/A	validated
	(L)-alpha-Terpineol	Heat shock protein HSP 90	HSP90	DrugBank	Predicted
	Arachic acid	Heat shock protein HSP 90	HSP90	DrugBank	Predicted
	Inermine	Heat shock protein HSP 90	HSP90	DrugBank	Predicted
	Morusin	Heat shock protein HSP 90	HSP90	DrugBank	Predicted
	isoliquiritigenin	Heat shock protein HSP 90	HSP90	DrugBank	Predicted
	DFV	Heat shock protein HSP 90	HSP90	DrugBank	Predicted
	Jaranol	Heat shock protein HSP 90	HSP90	DrugBank	Predicted
	Medicarpin	Heat shock protein HSP 90	HSP90	DrugBank	Predicted
	Pinocembrin	Heat shock protein HSP 90	HSP90	DrugBank	Predicted
	Neouralenol	Heat shock protein HSP 90	HSP90	DrugBank	Predicted
	isorhamnetin	Heat shock protein HSP 90	HSP90	DrugBank	Predicted
	Lupiwighteone	Heat shock protein HSP 90	HSP90	DrugBank	Predicted
	7-Methoxy-2-methyl isoflavone	Heat shock protein HSP 90	HSP90	DrugBank	Predicted
	formononetin	Heat shock protein HSP 90	HSP90	DrugBank	Predicted
	Calycosin	Heat shock protein HSP 90	HSP90	DrugBank	Predicted
	kaempferol	Heat shock protein HSP 90	HSP90	DrugBank	Predicted
	naringenin	Heat shock protein HSP 90	HSP90	DrugBank	Predicted
	Castanin	Heat shock protein HSP 90	HSP90	DrugBank	Predicted
	glyasperin B	Heat shock protein HSP 90	HSP90	DrugBank	Predicted
	glyasperin F	Heat shock protein HSP 90	HSP90	DrugBank	Predicted
	Glyasperin C	Heat shock protein HSP 90	HSP90	DrugBank	Predicted
	Isotrifoliol	Heat shock protein HSP 90	HSP90	DrugBank	Predicted
	Semilicoisoflavone B	Heat shock protein HSP 90	HSP90	DrugBank	Predicted
	Glepidotin A	Heat shock protein HSP 90	HSP90	DrugBank	Predicted
	Glepidotin B	Heat shock protein HSP 90	HSP90	DrugBank	Predicted
	Glypallichalcone	Heat shock protein HSP 90	HSP90	DrugBank	Predicted
	echinatin	Heat shock protein HSP 90	HSP90	DrugBank	Predicted
	8-(6-hydroxy-2-benzofuranyl)-2,2-dimethyl-5-chromenol	Heat shock protein HSP 90	HSP90	DrugBank	Predicted
	8-(6-hydroxy-2-benzofuranyl)-2,2-dimethyl-5-chromenol	Heat shock protein HSP 90	HSP90	DrugBank	Predicted
	licochalcone G	Heat shock protein HSP 90	HSP90	DrugBank	Predicted
	3-(2,4-dihydroxyphenyl)-8-(1,1-dimethylprop-2-enyl)-7-hydroxy-5-methoxy-coumarin	Heat shock protein HSP 90	HSP90	DrugBank	Predicted
	Licoflavonol	Heat shock protein HSP 90	HSP90	DrugBank	Predicted
	Yinyanghuo D	Heat shock protein HSP 90	HSP90	DrugBank	Predicted
	Gancaonin A	Heat shock protein HSP 90	HSP90	DrugBank	Predicted
	Gancaonin B	Heat shock protein HSP 90	HSP90	DrugBank	Predicted
	Prunetin	Heat shock protein HSP 90	HSP90	DrugBank	Predicted
	3-(3,4-dihydroxyphenyl)-5,7-dihydroxy-8-(3-methylbut-2-enyl)chromone	Heat shock protein HSP 90	HSP90	DrugBank	Predicted
	5,7-dihydroxy-3-(4-methoxyphenyl)-8-(3-methylbut-2-enyl)chromone	Heat shock protein HSP 90	HSP90	DrugBank	Predicted
	2-(3,4-dihydroxyphenyl)-5,7-dihydroxy-6-(3-methylbut-2-enyl)chromone	Heat shock protein HSP 90	HSP90	DrugBank	Predicted
	(E)-1-[2,4-dihydroxy-3-(3-methylbut-2-enyl)phenyl]-3-(2,4-dihydroxyphenyl)prop-2-en-1-one	Heat shock protein HSP 90	HSP90	DrugBank	Predicted
	Licocoumarone	Heat shock protein HSP 90	HSP90	DrugBank	Predicted
	Licoisoflavone	Heat shock protein HSP 90	HSP90	DrugBank	Predicted
	licoisoflavanone	Heat shock protein HSP 90	HSP90	DrugBank	Predicted
	(E)-3-[3,4-dihydroxy-5-(3-methylbut-2-enyl)phenyl]-1-(2,4-dihydroxyphenyl)prop-2-en-1-one	Heat shock protein HSP 90	HSP90	DrugBank	Predicted
	Glyzaglabrin	Heat shock protein HSP 90	HSP90	DrugBank	Predicted
	Glabranin	Heat shock protein HSP 90	HSP90	DrugBank	Predicted
	Glabrene	Heat shock protein HSP 90	HSP90	DrugBank	Predicted
	1,3-dihydroxy-9-methoxy-6-benzofurano[3,2-c]chromenone	Heat shock protein HSP 90	HSP90	DrugBank	Predicted
	1,3-dihydroxy-8,9-dimethoxy-6-benzofurano[3,2-c]chromenone	Heat shock protein HSP 90	HSP90	DrugBank	Predicted
	Eurycarpin A	Heat shock protein HSP 90	HSP90	DrugBank	Predicted
	Sigmoidin-B	Heat shock protein HSP 90	HSP90	DrugBank	Predicted
	Uralene	Heat shock protein HSP 90	HSP90	DrugBank	Predicted
	(2R)-7-hydroxy-2-(4-hydroxyphenyl)chroman-4-one	Heat shock protein HSP 90	HSP90	DrugBank	Predicted
	(2S)-7-hydroxy-2-(4-hydroxyphenyl)-8-(3-methylbut-2-enyl)chroman-4-one	Heat shock protein HSP 90	HSP90	DrugBank	Predicted
	Isolicoflavonol	Heat shock protein HSP 90	HSP90	DrugBank	Predicted
	1-Methoxyphaseollidin	Heat shock protein HSP 90	HSP90	DrugBank	Predicted
	Quercetin der.	Heat shock protein HSP 90	HSP90	DrugBank	Predicted
	(Z)-1-(2,4-dihydroxyphenyl)-3-phenylprop-2-en-1-one	Heat shock protein HSP 90	HSP90	DrugBank	Predicted
	3'-Hydroxy-4'-O-Methylglabridin	Heat shock protein HSP 90	HSP90	DrugBank	Predicted
	licochalcone a	Heat shock protein HSP 90	HSP90	DrugBank	Predicted
	3'-Methoxyglabridin	Heat shock protein HSP 90	HSP90	DrugBank	Predicted
	Inflacoumarin A	Heat shock protein HSP 90	HSP90	DrugBank	Predicted
	6-prenylated eriodictyol	Heat shock protein HSP 90	HSP90	DrugBank	Predicted
	7,2',4'-trihydroxy－5-methoxy-3－arylcoumarin	Heat shock protein HSP 90	HSP90	DrugBank	Predicted
	7-Acetoxy-2-methylisoflavone	Heat shock protein HSP 90	HSP90	DrugBank	Predicted
	8-prenylated eriodictyol	Heat shock protein HSP 90	HSP90	DrugBank	Predicted
	Vestitol	Heat shock protein HSP 90	HSP90	DrugBank	Predicted
	Gancaonin G	Heat shock protein HSP 90	HSP90	DrugBank	Predicted
	Gancaonin H	Heat shock protein HSP 90	HSP90	DrugBank	Predicted
	Licoagrocarpin	Heat shock protein HSP 90	HSP90	DrugBank	Predicted
	Glyasperins M	Heat shock protein HSP 90	HSP90	DrugBank	Predicted
	Glycyrrhiza flavonol A	Heat shock protein HSP 90	HSP90	DrugBank	Predicted
	Odoratin	Heat shock protein HSP 90	HSP90	DrugBank	Predicted
	Phaseol	Heat shock protein HSP 90	HSP90	DrugBank	Predicted
	dehydroglyasperins C	Heat shock protein HSP 90	HSP90	DrugBank	Predicted
	Astragalin	Heat shock protein HSP 90	HSP90	DrugBank	Predicted
	DBP	Heat shock protein HSP 90	HSP90	DrugBank	Predicted
	quercetin	Heat shock protein HSP 90	HSP90	DrugBank	Predicted
	quercetin	Heat shock protein beta-1	HSPB1	N/A	validated
	rutin	Interleukin-1 beta	IL-1β	DrugBank	validated
	ursolic acid	Interleukin-1 beta	IL-1β	DrugBank	validated
	quercetin	Interleukin-1 beta	IL-1β	DrugBank	validated
	rutin	Interleukin-6	IL-6	DrugBank	validated
	ursolic acid	Interleukin-6	IL-6	DrugBank	validated
	quercetin	Interleukin-6	IL-6	DrugBank	validated
	kaempferol	Interstitial collagenase	MMP-1	DrugBank	validated
	ursolic acid	Interstitial collagenase	MMP-1	DrugBank	validated
	quercetin	Interstitial collagenase	MMP-1	DrugBank	validated
	ursolic acid	72 kDa type IV collagenase	MMP-2	DrugBank	validated
	quercetin	72 kDa type IV collagenase	MMP-2	DrugBank	validated
	isoliquiritigenin	Metallothionein-2	MMP-2	N/A	validated
	ursolic acid	Matrix metalloproteinase-9	MMP-9	N/A	validated
	quercetin	Matrix metalloproteinase-9	MMP-9	N/A	validated
	Arachic acid	Phosphatidylinositol-4,5-bisphosphate 3-kinase catalytic subunit, gamma isoform	PIK3CG	DrugBank	validated
	Inermine	Phosphatidylinositol-4,5-bisphosphate 3-kinase catalytic subunit, gamma isoform	PIK3CG	DrugBank	Predicted
	isoliquiritigenin	Phosphatidylinositol-4,5-bisphosphate 3-kinase catalytic subunit, gamma isoform	PIK3CG	DrugBank	Predicted
	DFV	Phosphatidylinositol-4,5-bisphosphate 3-kinase catalytic subunit, gamma isoform	PIK3CG	DrugBank	Predicted
	Medicarpin	Phosphatidylinositol-4,5-bisphosphate 3-kinase catalytic subunit, gamma isoform	PIK3CG	DrugBank	Predicted
	Pinocembrin	Phosphatidylinositol-4,5-bisphosphate 3-kinase catalytic subunit, gamma isoform	PIK3CG	DrugBank	Predicted
	isorhamnetin	Phosphatidylinositol-4,5-bisphosphate 3-kinase catalytic subunit, gamma isoform	PIK3CG	DrugBank	Predicted
	kaempferol	Phosphatidylinositol-4,5-bisphosphate 3-kinase catalytic subunit, gamma isoform	PIK3CG	DrugBank	Predicted
	naringenin	Phosphatidylinositol-4,5-bisphosphate 3-kinase catalytic subunit, gamma isoform	PIK3CG	DrugBank	Predicted
	Isotrifoliol	Phosphatidylinositol-4,5-bisphosphate 3-kinase catalytic subunit, gamma isoform	PIK3CG	DrugBank	Predicted
	8-(6-hydroxy-2-benzofuranyl)-2,2-dimethyl-5-chromenol	Phosphatidylinositol-4,5-bisphosphate 3-kinase catalytic subunit, gamma isoform	PIK3CG	DrugBank	Predicted
	8-(6-hydroxy-2-benzofuranyl)-2,2-dimethyl-5-chromenol	Phosphatidylinositol-4,5-bisphosphate 3-kinase catalytic subunit, gamma isoform	PIK3CG	DrugBank	Predicted
	shinpterocarpin	Phosphatidylinositol-4,5-bisphosphate 3-kinase catalytic subunit, gamma isoform	PIK3CG	DrugBank	Predicted
	Glyzaglabrin	Phosphatidylinositol-4,5-bisphosphate 3-kinase catalytic subunit, gamma isoform	PIK3CG	DrugBank	Predicted
	(2R)-7-hydroxy-2-(4-hydroxyphenyl)chroman-4-one	Phosphatidylinositol-4,5-bisphosphate 3-kinase catalytic subunit, gamma isoform	PIK3CG	DrugBank	Predicted
	1-Methoxyphaseollidin	Phosphatidylinositol-4,5-bisphosphate 3-kinase catalytic subunit, gamma isoform	PIK3CG	DrugBank	Predicted
	Astragalin	Phosphatidylinositol-4,5-bisphosphate 3-kinase catalytic subunit, gamma isoform	PIK3CG	DrugBank	Predicted
	quercetin	Phosphatidylinositol-4,5-bisphosphate 3-kinase catalytic subunit, gamma isoform	PIK3CG	DrugBank	Predicted
	Arachic acid	mRNA of Protein-tyrosine phosphatase, non-receptor type 1	PTPN22	DrugBank	Predicted
	isorhamnetin	mRNA of Protein-tyrosine phosphatase, non-receptor type 1	PTPN22	DrugBank	Predicted
	Hirsutrin	mRNA of Protein-tyrosine phosphatase, non-receptor type 1	PTPN22	DrugBank	Predicted
	3-(3,4-dihydroxyphenyl)-5,7-dihydroxy-8-(3-methylbut-2-enyl)chromone	mRNA of Protein-tyrosine phosphatase, non-receptor type 1	PTPN22	DrugBank	Predicted
	Quercetin der.	mRNA of Protein-tyrosine phosphatase, non-receptor type 1	PTPN22	DrugBank	Predicted
	naringin	RAF proto-oncogene serine/threonine-protein kinase	RAF1	N/A	validated
	quercetin	RAF proto-oncogene serine/threonine-protein kinase	RAF1	N/A	validated
	quercetin	Estrogen sulfotransferase	SULT1E1	DrugBank	validated
	(L)-alpha-Terpineol	DNA topoisomerase II	TOP II	DrugBank	Predicted
	Vicenin-2	DNA topoisomerase II	TOP II	DrugBank	Predicted
	Morusin	DNA topoisomerase II	TOP II	DrugBank	Predicted
	nicotiflorin	DNA topoisomerase II	TOP II	DrugBank	Predicted
	Neouralenol	DNA topoisomerase II	TOP II	DrugBank	Predicted
	Lupiwighteone	DNA topoisomerase II	TOP II	DrugBank	Predicted
	Narcissoside	DNA topoisomerase II	TOP II	DrugBank	Predicted
	rutin	DNA topoisomerase II	TOP II	DrugBank	Predicted
	kaempferol	DNA topoisomerase II	TOP II	DrugBank	Predicted
	Hirsutrin	DNA topoisomerase II	TOP II	DrugBank	Predicted
	glyasperin B	DNA topoisomerase II	TOP II	DrugBank	Predicted
	glyasperin F	DNA topoisomerase II	TOP II	DrugBank	Predicted
	Glyasperin C	DNA topoisomerase II	TOP II	DrugBank	Predicted
	kanzonols W	DNA topoisomerase II	TOP II	DrugBank	Predicted
	(2S)-6-(2,4-dihydroxyphenyl)-2-(2-hydroxypropan-2-yl)-4-methoxy-2,3-dihydrofuro[3,2-g]chromen-7-one	DNA topoisomerase II	TOP II	DrugBank	Predicted
	naringin	DNA topoisomerase II	TOP II	DrugBank	Predicted
	Semilicoisoflavone B	DNA topoisomerase II	TOP II	DrugBank	Predicted
	Glepidotin A	DNA topoisomerase II	TOP II	DrugBank	Predicted
	Glepidotin B	DNA topoisomerase II	TOP II	DrugBank	Predicted
	3-(2,4-dihydroxyphenyl)-8-(1,1-dimethylprop-2-enyl)-7-hydroxy-5-methoxy-coumarin	DNA topoisomerase II	TOP II	DrugBank	Predicted
	Licoricone	DNA topoisomerase II	TOP II	DrugBank	Predicted
	Gancaonin A	DNA topoisomerase II	TOP II	DrugBank	Predicted
	Gancaonin B	DNA topoisomerase II	TOP II	DrugBank	Predicted
	5,7-dihydroxy-3-(4-methoxyphenyl)-8-(3-methylbut-2-enyl)chromone	DNA topoisomerase II	TOP II	DrugBank	Predicted
	Glycyrin	DNA topoisomerase II	TOP II	DrugBank	Predicted
	Licoisoflavone	DNA topoisomerase II	TOP II	DrugBank	Predicted
	Licoisoflavone B	DNA topoisomerase II	TOP II	DrugBank	Predicted
	licoisoflavanone	DNA topoisomerase II	TOP II	DrugBank	Predicted
	licopyranocoumarin	DNA topoisomerase II	TOP II	DrugBank	Predicted
	vitexin	DNA topoisomerase II	TOP II	DrugBank	Predicted
	Uralene	DNA topoisomerase II	TOP II	DrugBank	Predicted
	1-Methoxyphaseollidin	DNA topoisomerase II	TOP II	DrugBank	Predicted
	3'-Hydroxy-4'-O-Methylglabridin	DNA topoisomerase II	TOP II	DrugBank	Predicted
	3'-Methoxyglabridin	DNA topoisomerase II	TOP II	DrugBank	Predicted
	Gancaonin G	DNA topoisomerase II	TOP II	DrugBank	Predicted
	Gancaonin H	DNA topoisomerase II	TOP II	DrugBank	Predicted
	Glyasperins M	DNA topoisomerase II	TOP II	DrugBank	Predicted
	Glycyrrhiza flavonol A	DNA topoisomerase II	TOP II	DrugBank	Predicted
	Astragalin	DNA topoisomerase II	TOP II	DrugBank	Predicted
	quercetin	DNA topoisomerase II	TOP II	DrugBank	Predicted
	Morusin	Vascular endothelial growth factor receptor 2	VEGFR2	DrugBank	Predicted
	Glycyrol	Vascular endothelial growth factor receptor 2	VEGFR2	DrugBank	Predicted
	butylated hydroxytoluene	Vascular endothelial growth factor receptor 2	VEGFR2	DrugBank	validated
	Neouralenol	Vascular endothelial growth factor receptor 2	VEGFR2	DrugBank	Predicted
	glyasperin B	Vascular endothelial growth factor receptor 2	VEGFR2	DrugBank	Predicted
	(2S)-6-(2,4-dihydroxyphenyl)-2-(2-hydroxypropan-2-yl)-4-methoxy-2,3-dihydrofuro[3,2-g]chromen-7-one	Vascular endothelial growth factor receptor 2	VEGFR2	DrugBank	Predicted
	Glepidotin A	Vascular endothelial growth factor receptor 2	VEGFR2	DrugBank	Predicted
	licochalcone G	Vascular endothelial growth factor receptor 2	VEGFR2	DrugBank	Predicted
	3-(2,4-dihydroxyphenyl)-8-(1,1-dimethylprop-2-enyl)-7-hydroxy-5-methoxy-coumarin	Vascular endothelial growth factor receptor 2	VEGFR2	DrugBank	Predicted
	Licoricone	Vascular endothelial growth factor receptor 2	VEGFR2	DrugBank	Predicted
	Gancaonin B	Vascular endothelial growth factor receptor 2	VEGFR2	DrugBank	Predicted
	Glycyrin	Vascular endothelial growth factor receptor 2	VEGFR2	DrugBank	Predicted
	Licoisoflavone	Vascular endothelial growth factor receptor 2	VEGFR2	DrugBank	Predicted
	liquiritin	Vascular endothelial growth factor receptor 2	VEGFR2	DrugBank	Predicted
	licopyranocoumarin	Vascular endothelial growth factor receptor 2	VEGFR2	DrugBank	Predicted
	Ononin	Vascular endothelial growth factor receptor 2	VEGFR2	DrugBank	Predicted
	Sigmoidin-B	Vascular endothelial growth factor receptor 2	VEGFR2	DrugBank	Predicted
	Uralene	Vascular endothelial growth factor receptor 2	VEGFR2	DrugBank	Predicted
	1-Methoxyphaseollidin	Vascular endothelial growth factor receptor 2	VEGFR2	DrugBank	Predicted
	3'-Hydroxy-4'-O-Methylglabridin	Vascular endothelial growth factor receptor 2	VEGFR2	DrugBank	Predicted
	Gancaonin H	Vascular endothelial growth factor receptor 2	VEGFR2	DrugBank	Predicted
	Glyasperins M	Vascular endothelial growth factor receptor 2	VEGFR2	DrugBank	Predicted
	Phaseol	Vascular endothelial growth factor receptor 2	VEGFR2	DrugBank	Predicted
	Astragalin	Vascular endothelial growth factor receptor 2	VEGFR2	DrugBank	Predicted
Epimedium herb	kaempferol	Transcription factor AP-1	AP-1	DrugBank	validated
	luteolin	Transcription factor AP-1	AP-1	DrugBank	validated
	apigenin	Transcription factor AP-1	AP-1	DrugBank	validated
	quercetin	Transcription factor AP-1	AP-1	DrugBank	validated
	kaempferol	Transcription factor AP-1	AP-1	DrugBank	validated
	luteolin	Transcription factor AP-1	AP-1	DrugBank	validated
	apigenin	Transcription factor AP-1	AP-1	DrugBank	validated
	quercetin	Transcription factor AP-1	AP-1	DrugBank	validated
	apigenin	Bcl2 antagonist of cell death	BAD	N/A	validated
	isoliquiritigenin	Apoptosis regulator BAX	BAX	N/A	validated
	kaempferol	Apoptosis regulator BAX	BAX	N/A	validated
	apigenin	Apoptosis regulator BAX	BAX	N/A	validated
	quercetin	Apoptosis regulator BAX	BAX	N/A	validated
	kaempferol	Apoptosis regulator Bcl-2	BCL-2	DrugBank	validated
	apigenin	Apoptosis regulator Bcl-2	BCL-2	DrugBank	validated
	quercetin	Apoptosis regulator Bcl-2	BCL-2	DrugBank	validated
	oleanolic acid	Caspase-3	CASP3	N/A	validated
	kaempferol	Caspase-3	CASP3	N/A	validated
	emodin	Caspase-3	CASP3	N/A	validated
	luteolin	Caspase-3	CASP3	N/A	validated
	apigenin	Caspase-3	CASP3	N/A	validated
	quercetin	Caspase-3	CASP3	N/A	validated
	oleanolic acid	Caspase-9	CASP9	N/A	validated
	luteolin	Caspase-9	CASP9	N/A	validated
	apigenin	Caspase-9	CASP9	N/A	validated
	quercetin	Caspase-9	CASP9	N/A	validated
	luteolin	G1/S-specific cyclin-D1	CCND1	N/A	validated
	apigenin	G1/S-specific cyclin-D1	CCND1	N/A	validated
	quercetin	G1/S-specific cyclin-D1	CCND1	N/A	validated
	kaempferol	Cell division control protein 2 homolog	CDC2	DrugBank	validated
	apigenin	Cell division control protein 2 homolog	CDC2	DrugBank	validated
	quercetin	Cell division control protein 2 homolog	CDC2	DrugBank	validated
	luteolin	Cell division protein kinase 4	CDK4	DrugBank	validated
	apigenin	Cell division protein kinase 4	CDK4	DrugBank	validated
	apigenin	Cell division protein kinase 6	CDK6	DrugBank	validated
	apigenin	Cytochrome P450 19A1	CYP19A1	N/A	validated
	luteolin	Epidermal growth factor receptor	EGFR	DrugBank	validated
	quercetin	Epidermal growth factor receptor	EGFR	DrugBank	validated
	luteolin	Receptor tyrosine-protein kinase erbB-2	ERBB2	N/A	validated
	quercetin	Receptor tyrosine-protein kinase erbB-2	ERBB2	N/A	validated
	quercetin	Receptor tyrosine-protein kinase erbB-3	ERBB3	N/A	validated
	quercetin	Heat shock protein beta-1	HSPB1	N/A	validated
	apigenin	Insulin-like growth factor 1 receptor	IGF1R	N/A	validated
	luteolin	Interleukin-10	IL-10	N/A	validated
	quercetin	Interleukin-10	IL-10	N/A	validated
	lauric acid	Interleukin-6	IL-6	DrugBank	validated
	luteolin	Interleukin-6	IL-6	DrugBank	validated
	quercetin	Interleukin-6	IL-6	DrugBank	validated
	kaempferol	Interstitial collagenase	MMP-1	DrugBank	validated
	emodin	Interstitial collagenase	MMP-1	DrugBank	validated
	luteolin	Interstitial collagenase	MMP-1	DrugBank	validated
	apigenin	Interstitial collagenase	MMP-1	DrugBank	validated
	quercetin	Interstitial collagenase	MMP-1	DrugBank	validated
	luteolin	72 kDa type IV collagenase	MMP-2	DrugBank	validated
	quercetin	72 kDa type IV collagenase	MMP-2	DrugBank	validated
	quercetin	78 kDa glucose-regulated protein	MMP-2	DrugBank	validated
	emodin	Matrix metalloproteinase-9	MMP-9	N/A	validated
	luteolin	Matrix metalloproteinase-9	MMP-9	N/A	validated
	apigenin	Matrix metalloproteinase-9	MMP-9	N/A	validated
	quercetin	Matrix metalloproteinase-9	MMP-9	N/A	validated
	quercetin	RAF proto-oncogene serine/threonine-protein kinase	RAF	N/A	validated
	tricin	Estrogen sulfotransferase	SULT1E1	DrugBank	validated
	quercetin	Estrogen sulfotransferase	SULT1E1	DrugBank	validated
	emodin	Transforming growth factor beta-1	TGF-β	N/A	validated
	quercetin	Transforming growth factor beta-1	TGF-β	N/A	validated
	kaempferol	Tumor necrosis factor	TNF-α	DrugBank	validated
	bilobetin	Tumor necrosis factor	TNF-α	DrugBank	validated
	emodin	Tumor necrosis factor	TNF-α	DrugBank	validated
	luteolin	Tumor necrosis factor	TNF-α	DrugBank	validated
	apigenin	Tumor necrosis factor	TNF-α	DrugBank	validated
	quercetin	Tumor necrosis factor	TNF-α	DrugBank	validated
	emodin	Vascular endothelial growth factor receptor 1	VEGFR1	DrugBank	validated
	emodin	Vascular endothelial growth factor receptor 2	VEGFR2	DrugBank	validated
	isoliquiritigenin	Estrogen receptor	ER	DrugBank	predicted
	DFV	Estrogen receptor	ER	DrugBank	predicted
	tricin	Estrogen receptor	ER	DrugBank	predicted
	Chryseriol	Estrogen receptor	ER	DrugBank	predicted
	(2R,3R)-2-(3,4-dimethoxyphenyl)-7-methoxy-3-methyl-5-[(E)-prop-1-enyl]-2,3-dihydrobenzofuran	Estrogen receptor	ER	DrugBank	predicted
	8-Isopentenyl-kaempferol	Estrogen receptor	ER	DrugBank	predicted
	Sagittatoside A	Estrogen receptor	ER	DrugBank	predicted
	Anhydroicaritin	Estrogen receptor	ER	DrugBank	predicted
	wanepimedoside A	Estrogen receptor	ER	DrugBank	predicted
	Besigomsin	Estrogen receptor	ER	DrugBank	predicted
	Yinyanghuo A	Estrogen receptor	ER	DrugBank	predicted
	Yinyanghuo B	Estrogen receptor	ER	DrugBank	predicted
	8-(3-methylbut-2-enyl)-2-phenyl-chromone	Estrogen receptor	ER	DrugBank	predicted
	anhydroicaritin	Estrogen receptor	ER	DrugBank	predicted
	artonin U	Estrogen receptor	ER	DrugBank	predicted
	1,2-bis(4-hydroxy-3-methoxyphenyl)propan-1,3-diol	Estrogen receptor	ER	DrugBank	predicted
	3,5,7-Trihydroxy-4'-methoxyl-8-prenylflavone-3-O-rhamnopyranoside	Estrogen receptor	ER	DrugBank	predicted
	brevicornin	Estrogen receptor	ER	DrugBank	predicted
	Epimedin B	Estrogen receptor	ER	DrugBank	predicted
	epimedokoreanone A	Estrogen receptor	ER	DrugBank	predicted
	hexandraside D	Estrogen receptor	ER	DrugBank	predicted
	Hexandraside E	Estrogen receptor	ER	DrugBank	predicted
	4H-1-Benzopyran-4-one, 3-((6-deoxy-alpha-L-mennopyranosyl)oxy)-5,7-dihydroxy-2-(4-hydroxyphenyl)-8-(3-methyl-2-butenyl)-	Estrogen receptor	ER	DrugBank	predicted
	3-[(2S,3R,4S,5S,6R)-4,5-dihydroxy-6-methylol-3-[(2S,3R,4R,5R,6S)-3,4,5-trihydroxy-6-methyl-tetrahydropyran-2-yl]oxy-tetrahydropyran-2-yl]oxy-5,7-dihydroxy-2-(4-hydroxyphenyl)-8-(3-methylbut-2-enyl)chromone	Estrogen receptor	ER	DrugBank	predicted
	(+)-Cycloolivil	Estrogen receptor	ER	DrugBank	predicted
	isoliquiritigenin	Estrogen receptor beta	ESR2	DrugBank	predicted
	tricin	Estrogen receptor beta	ESR2	DrugBank	predicted
	Flavone der.	Estrogen receptor beta	ESR2	DrugBank	predicted
	Anhydroicaritin	Estrogen receptor beta	ESR2	DrugBank	predicted
	Besigomsin	Estrogen receptor beta	ESR2	DrugBank	predicted
	Yinyanghuo C	Estrogen receptor beta	ESR2	DrugBank	predicted
	8-(3-methylbut-2-enyl)-2-phenyl-chromone	Estrogen receptor beta	ESR2	DrugBank	predicted
	anhydroicaritin	Estrogen receptor beta	ESR2	DrugBank	predicted
	artonin U	Estrogen receptor beta	ESR2	DrugBank	predicted
	brevicornin	Estrogen receptor beta	ESR2	DrugBank	predicted
	(L)-alpha-Terpineol	Heat shock protein HSP 90	HSP 90	DrugBank	predicted
	isoliquiritigenin	Heat shock protein HSP 90	HSP 90	DrugBank	predicted
	DFV	Heat shock protein HSP 90	HSP 90	DrugBank	predicted
	(R)-linalool	Heat shock protein HSP 90	HSP 90	DrugBank	predicted
	tricin	Heat shock protein HSP 90	HSP 90	DrugBank	predicted
	magnoflorine	Heat shock protein HSP 90	HSP 90	DrugBank	predicted
	Chryseriol	Heat shock protein HSP 90	HSP 90	DrugBank	predicted
	Flavone der.	Heat shock protein HSP 90	HSP 90	DrugBank	predicted
	(2R,3R)-2-(3,4-dimethoxyphenyl)-7-methoxy-3-methyl-5-[(E)-prop-1-enyl]-2,3-dihydrobenzofuran	Heat shock protein HSP 90	HSP 90	DrugBank	predicted
	8-Isopentenyl-kaempferol	Heat shock protein HSP 90	HSP 90	DrugBank	predicted
	Sitogluside	Heat shock protein HSP 90	HSP 90	DrugBank	predicted
	kaempferol	Heat shock protein HSP 90	HSP 90	DrugBank	predicted
	olivil	Heat shock protein HSP 90	HSP 90	DrugBank	predicted
	Hyperin	Heat shock protein HSP 90	HSP 90	DrugBank	predicted
	Robinetin	Heat shock protein HSP 90	HSP 90	DrugBank	predicted
	rouhuoside	Heat shock protein HSP 90	HSP 90	DrugBank	predicted
	Sagittatoside A	Heat shock protein HSP 90	HSP 90	DrugBank	predicted
	Anhydroicaritin	Heat shock protein HSP 90	HSP 90	DrugBank	predicted
	Trifolin	Heat shock protein HSP 90	HSP 90	DrugBank	predicted
	wanepimedoside A	Heat shock protein HSP 90	HSP 90	DrugBank	predicted
	Yinyanghuo D	Heat shock protein HSP 90	HSP 90	DrugBank	predicted
	6-hydroxy-11,12-dimethoxy-2,2-dimethyl-1,8-dioxo-2,3,4,8-tetrahydro-1H-isochromeno[3,4-h]isoquinolin-2-ium	Heat shock protein HSP 90	HSP 90	DrugBank	predicted
	8-(3-methylbut-2-enyl)-2-phenyl-chromone	Heat shock protein HSP 90	HSP 90	DrugBank	predicted
	anhydroicaritin	Heat shock protein HSP 90	HSP 90	DrugBank	predicted
	artonin U	Heat shock protein HSP 90	HSP 90	DrugBank	predicted
	1,2-bis(4-hydroxy-3-methoxyphenyl)propan-1,3-diol	Heat shock protein HSP 90	HSP 90	DrugBank	predicted
	baohuoside Ⅵ	Heat shock protein HSP 90	HSP 90	DrugBank	predicted
	3,5,7-Trihydroxy-4'-methoxyl-8-prenylflavone-3-O-rhamnopyranoside	Heat shock protein HSP 90	HSP 90	DrugBank	predicted
	3-[(2S,3R,4R,5R,6S)-4,5-dihydroxy-6-methyl-3-[(2S,3R,4S,5S,6R)-3,4,5-trihydroxy-6-methyl-tetrahydropyran-2-yl]oxy-tetrahydropyran-2-yl]oxy-5-hydroxy-2-(4-methoxyphenyl)-8-(3-methylbut-2-enyl)-7-[(2S,3R,4S,5S,6R)-3,4,5-trihydroxy-6-methylol-tetrahydropyran	Heat shock protein HSP 90	HSP 90	DrugBank	predicted
	Epimedin B	Heat shock protein HSP 90	HSP 90	DrugBank	predicted
	epimedokoreanone A	Heat shock protein HSP 90	HSP 90	DrugBank	predicted
	(2S,3S)-3,5-dihydroxy-2-(4-hydroxyphenyl)-8-(3-methylbut-2-enyl)-7-[(2S,3R,4S,5S,6R)-3,4,5-trihydroxy-6-methylol-tetrahydropyran-2-yl]oxy-chroman-4-one	Heat shock protein HSP 90	HSP 90	DrugBank	predicted
	epimedoside C	Heat shock protein HSP 90	HSP 90	DrugBank	predicted
	epimedoside D	Heat shock protein HSP 90	HSP 90	DrugBank	predicted
	Hentriacontanol-6	Heat shock protein HSP 90	HSP 90	DrugBank	predicted
	hexandraside D	Heat shock protein HSP 90	HSP 90	DrugBank	predicted
	Hexandraside E	Heat shock protein HSP 90	HSP 90	DrugBank	predicted
	Icaride A2	Heat shock protein HSP 90	HSP 90	DrugBank	predicted
	Icariresinol	Heat shock protein HSP 90	HSP 90	DrugBank	predicted
	icariside C1	Heat shock protein HSP 90	HSP 90	DrugBank	predicted
	icariside I	Heat shock protein HSP 90	HSP 90	DrugBank	predicted
	4H-1-Benzopyran-4-one, 3-((6-deoxy-alpha-L-mennopyranosyl)oxy)-5,7-dihydroxy-2-(4-hydroxyphenyl)-8-(3-methyl-2-butenyl)-	Heat shock protein HSP 90	HSP 90	DrugBank	predicted
	3-[(2S,3R,4S,5S,6R)-4,5-dihydroxy-6-methylol-3-[(2S,3R,4R,5R,6S)-3,4,5-trihydroxy-6-methyl-tetrahydropyran-2-yl]oxy-tetrahydropyran-2-yl]oxy-5,7-dihydroxy-2-(4-hydroxyphenyl)-8-(3-methylbut-2-enyl)chromone	Heat shock protein HSP 90	HSP 90	DrugBank	predicted
	Ikarisoside C	Heat shock protein HSP 90	HSP 90	DrugBank	predicted
	emodin	Heat shock protein HSP 90	HSP 90	DrugBank	predicted
	Astragalin	Heat shock protein HSP 90	HSP 90	DrugBank	predicted
	luteolin	Heat shock protein HSP 90	HSP 90	DrugBank	predicted
	(+)-Cycloolivil	Heat shock protein HSP 90	HSP 90	DrugBank	predicted
	apigenin	Heat shock protein HSP 90	HSP 90	DrugBank	predicted
	quercetin	Heat shock protein HSP 90	HSP 90	DrugBank	predicted
	(L)-alpha-Terpineol	DNA topoisomerase II	TOP II	DrugBank	predicted
	(R)-linalool	DNA topoisomerase II	TOP II	DrugBank	predicted
	magnoflorine	DNA topoisomerase II	TOP II	DrugBank	predicted
	Tyrosol	DNA topoisomerase II	TOP II	DrugBank	predicted
	(2R,3R)-2-(3,4-dimethoxyphenyl)-7-methoxy-3-methyl-5-[(E)-prop-1-enyl]-2,3-dihydrobenzofuran	DNA topoisomerase II	TOP II	DrugBank	predicted
	8-Isopentenyl-kaempferol	DNA topoisomerase II	TOP II	DrugBank	predicted
	kaempferol	DNA topoisomerase II	TOP II	DrugBank	predicted
	Hyperin	DNA topoisomerase II	TOP II	DrugBank	predicted
	quercetin-3-rhamnooside	DNA topoisomerase II	TOP II	DrugBank	predicted
	Hirsutrin	DNA topoisomerase II	TOP II	DrugBank	predicted
	Robinetin	DNA topoisomerase II	TOP II	DrugBank	predicted
	rouhuoside	DNA topoisomerase II	TOP II	DrugBank	predicted
	Sagittatoside A	DNA topoisomerase II	TOP II	DrugBank	predicted
	Anhydroicaritin	DNA topoisomerase II	TOP II	DrugBank	predicted
	Trifolin	DNA topoisomerase II	TOP II	DrugBank	predicted
	wanepimedoside_qt	DNA topoisomerase II	TOP II	DrugBank	predicted
	Besigomsin	DNA topoisomerase II	TOP II	DrugBank	predicted
	Yinyanghuo A	DNA topoisomerase II	TOP II	DrugBank	predicted
	Yinyanghuo B	DNA topoisomerase II	TOP II	DrugBank	predicted
	Yinyanghuo E	DNA topoisomerase II	TOP II	DrugBank	predicted
	6-hydroxy-11,12-dimethoxy-2,2-dimethyl-1,8-dioxo-2,3,4,8-tetrahydro-1H-isochromeno[3,4-h]isoquinolin-2-ium	DNA topoisomerase II	TOP II	DrugBank	predicted
	5,7,4'-trihydroxy8,3'-diprenylflavone	DNA topoisomerase II	TOP II	DrugBank	predicted
	anhydroicaritin	DNA topoisomerase II	TOP II	DrugBank	predicted
	Anhydroicaritin-3-O-alpha-L-rhamnoside	DNA topoisomerase II	TOP II	DrugBank	predicted
	artonin U	DNA topoisomerase II	TOP II	DrugBank	predicted
	baohuoside Ⅵ	DNA topoisomerase II	TOP II	DrugBank	predicted
	3,5,7-Trihydroxy-4'-methoxyl-8-prenylflavone-3-O-rhamnopyranoside	DNA topoisomerase II	TOP II	DrugBank	predicted
	brevicornin	DNA topoisomerase II	TOP II	DrugBank	predicted
	caohuoside B	DNA topoisomerase II	TOP II	DrugBank	predicted
	epimedokoreanone A	DNA topoisomerase II	TOP II	DrugBank	predicted
	(2S,3S)-3,5-dihydroxy-2-(4-hydroxyphenyl)-8-(3-methylbut-2-enyl)-7-[(2S,3R,4S,5S,6R)-3,4,5-trihydroxy-6-methylol-tetrahydropyran-2-yl]oxy-chroman-4-one	DNA topoisomerase II	TOP II	DrugBank	predicted
	epimedoside C	DNA topoisomerase II	TOP II	DrugBank	predicted
	epimedoside D	DNA topoisomerase II	TOP II	DrugBank	predicted
	Hentriacontanol-6	DNA topoisomerase II	TOP II	DrugBank	predicted
	hexandraside D	DNA topoisomerase II	TOP II	DrugBank	predicted
	Hexandraside E	DNA topoisomerase II	TOP II	DrugBank	predicted
	Icaride A2	DNA topoisomerase II	TOP II	DrugBank	predicted
	Icariin	DNA topoisomerase II	TOP II	DrugBank	predicted
	Icariside A7	DNA topoisomerase II	TOP II	DrugBank	predicted
	icariside C1	DNA topoisomerase II	TOP II	DrugBank	predicted
	icariside I	DNA topoisomerase II	TOP II	DrugBank	predicted
	icariside II	DNA topoisomerase II	TOP II	DrugBank	predicted
	4H-1-Benzopyran-4-one, 3-((6-deoxy-alpha-L-mennopyranosyl)oxy)-5,7-dihydroxy-2-(4-hydroxyphenyl)-8-(3-methyl-2-butenyl)-	DNA topoisomerase II	TOP II	DrugBank	predicted
	3-[(2S,3R,4S,5S,6R)-4,5-dihydroxy-6-methylol-3-[(2S,3R,4R,5R,6S)-3,4,5-trihydroxy-6-methyl-tetrahydropyran-2-yl]oxy-tetrahydropyran-2-yl]oxy-5,7-dihydroxy-2-(4-hydroxyphenyl)-8-(3-methylbut-2-enyl)chromone	DNA topoisomerase II	TOP II	DrugBank	predicted
	Ikarisoside C	DNA topoisomerase II	TOP II	DrugBank	predicted
	Ikarisoside F	DNA topoisomerase II	TOP II	DrugBank	predicted
	Lespedin	DNA topoisomerase II	TOP II	DrugBank	predicted
	emodin	DNA topoisomerase II	TOP II	DrugBank	predicted
	Astragalin	DNA topoisomerase II	TOP II	DrugBank	predicted
	(+)-Cycloolivil	DNA topoisomerase II	TOP II	DrugBank	predicted
	apigenin	DNA topoisomerase II	TOP II	DrugBank	predicted
	quercetin	DNA topoisomerase II	TOP II	DrugBank	predicted
	(R)-linalool	Vascular endothelial growth factor receptor 2	VEGFR2	DrugBank	predicted
	(2R,3R)-2-(3,4-dimethoxyphenyl)-7-methoxy-3-methyl-5-[(E)-prop-1-enyl]-2,3-dihydrobenzofuran	Vascular endothelial growth factor receptor 2	VEGFR2	DrugBank	predicted
	8-Isopentenyl-kaempferol	Vascular endothelial growth factor receptor 2	VEGFR2	DrugBank	predicted
	Robinetin	Vascular endothelial growth factor receptor 2	VEGFR2	DrugBank	predicted
	rouhuoside	Vascular endothelial growth factor receptor 2	VEGFR2	DrugBank	predicted
	Sagittatoside A	Vascular endothelial growth factor receptor 2	VEGFR2	DrugBank	predicted
	Anhydroicaritin	Vascular endothelial growth factor receptor 2	VEGFR2	DrugBank	predicted
	Trifolin	Vascular endothelial growth factor receptor 2	VEGFR2	DrugBank	predicted
	5,7,4'-trihydroxy8,3'-diprenylflavone	Vascular endothelial growth factor receptor 2	VEGFR2	DrugBank	predicted
	anhydroicaritin	Vascular endothelial growth factor receptor 2	VEGFR2	DrugBank	predicted
	artonin U	Vascular endothelial growth factor receptor 2	VEGFR2	DrugBank	predicted
	baohuoside Ⅵ	Vascular endothelial growth factor receptor 2	VEGFR2	DrugBank	predicted
	3,5,7-Trihydroxy-4'-methoxyl-8-prenylflavone-3-O-rhamnopyranoside	Vascular endothelial growth factor receptor 2	VEGFR2	DrugBank	predicted
	brevicornin	Vascular endothelial growth factor receptor 2	VEGFR2	DrugBank	predicted
	caohuoside B	Vascular endothelial growth factor receptor 2	VEGFR2	DrugBank	predicted
	3-[(2S,3R,4R,5R,6S)-4,5-dihydroxy-6-methyl-3-[(2S,3R,4S,5S,6R)-3,4,5-trihydroxy-6-methyl-tetrahydropyran-2-yl]oxy-tetrahydropyran-2-yl]oxy-5-hydroxy-2-(4-methoxyphenyl)-8-(3-methylbut-2-enyl)-7-[(2S,3R,4S,5S,6R)-3,4,5-trihydroxy-6-methylol-tetrahydropyran	Vascular endothelial growth factor receptor 2	VEGFR2	DrugBank	predicted
	Epimedin B	Vascular endothelial growth factor receptor 2	VEGFR2	DrugBank	predicted
	epimedokoreanone A	Vascular endothelial growth factor receptor 2	VEGFR2	DrugBank	predicted
	(2S,3S)-3,5-dihydroxy-2-(4-hydroxyphenyl)-8-(3-methylbut-2-enyl)-7-[(2S,3R,4S,5S,6R)-3,4,5-trihydroxy-6-methylol-tetrahydropyran-2-yl]oxy-chroman-4-one	Vascular endothelial growth factor receptor 2	VEGFR2	DrugBank	predicted
	epimedoside C	Vascular endothelial growth factor receptor 2	VEGFR2	DrugBank	predicted
	epimedoside D	Vascular endothelial growth factor receptor 2	VEGFR2	DrugBank	predicted
	Hentriacontanol-6	Vascular endothelial growth factor receptor 2	VEGFR2	DrugBank	predicted
	hexandraside D	Vascular endothelial growth factor receptor 2	VEGFR2	DrugBank	predicted
	Hexandraside E	Vascular endothelial growth factor receptor 2	VEGFR2	DrugBank	predicted
	Icaride A2	Vascular endothelial growth factor receptor 2	VEGFR2	DrugBank	predicted
	icariside C1	Vascular endothelial growth factor receptor 2	VEGFR2	DrugBank	predicted
	icariside I	Vascular endothelial growth factor receptor 2	VEGFR2	DrugBank	predicted
	4H-1-Benzopyran-4-one, 3-((6-deoxy-alpha-L-mennopyranosyl)oxy)-5,7-dihydroxy-2-(4-hydroxyphenyl)-8-(3-methyl-2-butenyl)-	Vascular endothelial growth factor receptor 2	VEGFR2	DrugBank	predicted
	3-[(2S,3R,4S,5S,6R)-4,5-dihydroxy-6-methylol-3-[(2S,3R,4R,5R,6S)-3,4,5-trihydroxy-6-methyl-tetrahydropyran-2-yl]oxy-tetrahydropyran-2-yl]oxy-5,7-dihydroxy-2-(4-hydroxyphenyl)-8-(3-methylbut-2-enyl)chromone	Vascular endothelial growth factor receptor 2	VEGFR2	DrugBank	predicted
	Ikarisoside C	Vascular endothelial growth factor receptor 2	VEGFR2	DrugBank	predicted
	Astragalin	Vascular endothelial growth factor receptor 2	VEGFR2	DrugBank	predicted
Panax Notoginseng	beta-sitosterol	Transcription factor AP-1	AP-1	DrugBank	validated
	hexanal	Transcription factor AP-1	AP-1	DrugBank	validated
	quercetin	Transcription factor AP-1	AP-1	DrugBank	validated
	beta-sitosterol	Apoptosis regulator BAX	BAX	N/A	validated
	ginsenoside rh2	Apoptosis regulator BAX	BAX	N/A	validated
	quercetin	Apoptosis regulator BAX	BAX	N/A	validated
	beta-sitosterol	Apoptosis regulator Bcl-2	BCL-2	DrugBank	validated
	beta-elemene	Apoptosis regulator Bcl-2	BCL-2	DrugBank	validated
	palmitic acid	Apoptosis regulator Bcl-2	BCL-2	DrugBank	validated
	quercetin	Apoptosis regulator Bcl-2	BCL-2	DrugBank	validated
	farnesol	Caspase-3	CASP3	N/A	validated
	oleanolic acid	Caspase-3	CASP3	N/A	validated
	beta-sitosterol	Caspase-3	CASP3	N/A	validated
	ginsenoside rh2	Caspase-3	CASP3	N/A	validated
	panaxydol	Caspase-3	CASP3	N/A	validated
	quercetin	Caspase-3	CASP3	N/A	validated
	oleanolic acid	Caspase-9	CASP9	N/A	validated
	beta-sitosterol	Caspase-9	CASP9	N/A	validated
	quercetin	Caspase-9	CASP9	N/A	validated
	beta-elemene	G2/mitotic-specific cyclin-B1	CCND1	N/A	validated
	quercetin	G2/mitotic-specific cyclin-B1	CCND1	N/A	validated
	beta-elemene	Cell division control protein 2 homolog	CDC2	DrugBank	validated
	quercetin	Cell division control protein 2 homolog	CDC2	DrugBank	validated
	quercetin	Pro-epidermal growth factor	EGF	DrugBank	validated
	quercetin	Epidermal growth factor receptor	EGFR	DrugBank	validated
	oleic acid	Receptor tyrosine-protein kinase erbB-2	ERBB-2	N/A	validated
	quercetin	Receptor tyrosine-protein kinase erbB-2	ERBB-2	N/A	validated
	quercetin	Receptor tyrosine-protein kinase erbB-3	ERBB-3	N/A	validated
	quercetin	Heat shock protein beta-1	HSPB1	N/A	validated
	ginsenoside rh2	Interleukin-1 beta	IL-1β	DrugBank	validated
	quercetin	Interleukin-1 beta	IL-1β	DrugBank	validated
	farnesol	Interleukin-6	IL-6	DrugBank	validated
	lauric acid	Interleukin-6	IL-6	DrugBank	validated
	methyl palmitate	Interleukin-6	IL-6	DrugBank	validated
	quercetin	Interleukin-6	IL-6	DrugBank	validated
	quercetin	Interstitial collagenase	MMP-1	DrugBank	validated
	quercetin	72 kDa type IV collagenase	MMP-2	DrugBank	validated
	quercetin	78 kDa glucose-regulated protein	MMP-2	DrugBank	validated
	panaxatriol	Matrix metalloproteinase-9	MMP-9	N/A	validated
	quercetin	Matrix metalloproteinase-9	MMP-9	N/A	validated
	quercetin	RAF proto-oncogene serine/threonine-protein kinase	RAF	N/A	validated
	quercetin	Signal transducer and activator of transcription 1-alpha/beta	STAT1	N/A	validated
	quercetin	Estrogen sulfotransferase	SULT1E1	DrugBank	validated
	beta-sitosterol	Transforming growth factor beta-1	TGF-β	N/A	validated
	quercetin	Transforming growth factor beta-1	TGF-β	N/A	validated
	ginsenoside rh2	Tumor necrosis factor	TNF-α	DrugBank	validated
	hexanal	Tumor necrosis factor	TNF-α	DrugBank	validated
	palmitic acid	Tumor necrosis factor	TNF-α	DrugBank	validated
	methyl palmitate	Tumor necrosis factor	TNF-α	DrugBank	validated
	quercetin	Tumor necrosis factor	TNF-α	DrugBank	validated
	butylated hydroxytoluene	Vascular endothelial growth factor receptor 2	VEGFR2	DrugBank	validated
	DFV	Estrogen receptor	ER	DrugBank	predicted
	DFV	Heat shock protein HSP 90	HSP 90	DrugBank	predicted
	Sitogluside	Heat shock protein HSP 90	HSP 90	DrugBank	predicted
	beta-sitosterol	Heat shock protein HSP 90	HSP 90	DrugBank	predicted
	quercetin	Heat shock protein HSP 90	HSP 90	DrugBank	predicted
	quercetin	DNA topoisomerase II	TOP II	DrugBank	predicted
Fructus Meliae Toosendan	vanillin	Transcription factor AP-1	AP-1	DrugBank	validated
	quercetin	Transcription factor AP-1	AP-1	DrugBank	validated
	quercetin	Apoptosis regulator BAX	BAX	N/A	validated
	palmitic acid	Apoptosis regulator Bcl-2	BCL-2	DrugBank	validated
	quercetin	Apoptosis regulator Bcl-2	BCL-2	DrugBank	validated
	quercetin	G1/S-specific cyclin-D1	CCND1	N/A	validated
	quercetin	Pro-epidermal growth factor	EGF	DrugBank	validated
	quercetin	Epidermal growth factor receptor	EGFR	DrugBank	validated
	quercetin	Receptor tyrosine-protein kinase erbB-2	ERBB2	N/A	validated
	quercetin	Receptor tyrosine-protein kinase erbB-3	ERBB3	N/A	validated
	quercetin	Heat shock protein beta-1	HSPB1	N/A	validated
	quercetin	Insulin-like growth factor II	IGF1R	N/A	validated
	vanillin	Mitogen-activated protein kinase 1	MAPK	DrugBank	validated
	quercetin	Mitogen-activated protein kinase 1	MAPK	DrugBank	validated
	quercetin	NF-kappa-B inhibitor alpha	NF-KB	N/A	validated
	quercetin	Poly [ADP-ribose] polymerase 1	PARP1	N/A	validated
	quercetin	Runt-related transcription factor 2	RUNX2	N/A	validated
	quercetin	Transforming growth factor beta-1	TGF-β	N/A	validated
	rutin	Tumor necrosis factor	TNF-α	DrugBank	validated
	palmitic acid	Tumor necrosis factor	TNF-α	DrugBank	validated
	quercetin	Tumor necrosis factor	TNF-α	DrugBank	validated
	(E)-3-[(2S,3R)-2-(4-hydroxy-3-methoxy-phenyl)-7-methoxy-3-methylol-2,3-dihydrobenzofuran-5-yl]acrolein	Estrogen receptor	ER	DrugBank	predicted
	Torachrysone	Estrogen receptor beta	ER	DrugBank	predicted
	Torachrysone	Heat shock protein HSP 90	HSPB90	DrugBank	predicted
	(E)-3-[(2S,3R)-2-(4-hydroxy-3-methoxy-phenyl)-7-methoxy-3-methylol-2,3-dihydrobenzofuran-5-yl]acrolein	Heat shock protein HSP 90	HSPB90	DrugBank	predicted
	40957-99-1	Heat shock protein HSP 90	HSPB90	DrugBank	predicted
	quercetin	Heat shock protein HSP 90	HSPB90	DrugBank	predicted
	ISOQUERCITRIN	DNA topoisomerase II	TOP II	DrugBank	predicted
	40957-99-1	DNA topoisomerase II	TOP II	DrugBank	predicted
	rutin	DNA topoisomerase II	TOP II	DrugBank	predicted
	quercetin	DNA topoisomerase II	TOP II	DrugBank	predicted
Citri Reticulatae Pericarpium viride	hesperidin	Apoptosis regulator BAX	BAX	N/A	validated
	nobiletin	Apoptosis regulator BAX	BAX	N/A	validated
	naringenin	Apoptosis regulator Bcl-2	BCL-2	DrugBank	validated
	nobiletin	Apoptosis regulator Bcl-2	BCL-2	DrugBank	validated
	naringenin	Caspase-3	CASP3	N/A	validated
	hesperidin	Caspase-3	CASP3	N/A	validated
	nobiletin	Caspase-9	CASP9	N/A	validated
	naringenin	Cytochrome P450 19A1	CYP19A1	N/A	validated
	naringenin	Estrogen receptor	ER	DrugBank	validated
	nobiletin	Metalloproteinase inhibitor 1	MMP-1	N/A	validated
	nobiletin	Matrix metalloproteinase-9	MMP-9	N/A	validated
	naringin	RAF proto-oncogene serine/threonine-protein kinase	RAF	N/A	validated
	naringin	Tumor necrosis factor	TNF	DrugBank	validated
	nobiletin	Estrogen receptor	ER	DrugBank	predicted
	Sinensetin	Estrogen receptor beta	ESR2	DrugBank	predicted
	tangeretin	Estrogen receptor beta	ESR2	DrugBank	predicted
	nobiletin	Estrogen receptor beta	ESR2	DrugBank	predicted
	(L)-alpha-Terpineol	Heat shock protein HSP 90	HSPB90	DrugBank	predicted
	neohesperidin_qt	Heat shock protein HSP 90	HSPB90	DrugBank	predicted
	Sinensetin	Heat shock protein HSP 90	HSPB90	DrugBank	predicted
	(R)-linalool	Heat shock protein HSP 90	HSPB90	DrugBank	predicted
	naringenin	Heat shock protein HSP 90	HSPB90	DrugBank	predicted
	5,7-dihydroxy-2-(3-hydroxy-4-methoxyphenyl)chroman-4-one	Heat shock protein HSP 90	HSPB90	DrugBank	predicted
	tangeretin	Heat shock protein HSP 90	HSPB90	DrugBank	predicted
	nobiletin	Heat shock protein HSP 90	HSPB90	DrugBank	predicted
	(L)-alpha-Terpineol	DNA topoisomerase II	TOP II	DrugBank	predicted
	Narirutin	DNA topoisomerase II	TOP II	DrugBank	predicted
	(2S)-7-[(2S,3R,4S,5S,6R)-4,5-dihydroxy-6-methylol-3-[(2S,3R,4R,5R,6S)-3,4,5-trihydroxy-6-methyl-tetrahydropyran-2-yl]oxy-tetrahydropyran-2-yl]oxy-5-hydroxy-2-(3-hydroxy-5-methoxy-phenyl)chroman-4-one	DNA topoisomerase II	TOP II	DrugBank	predicted
	Sinensetin	DNA topoisomerase II	TOP II	DrugBank	predicted
	(R)-linalool	DNA topoisomerase II	TOP II	DrugBank	predicted
	L-Limonen	DNA topoisomerase II	TOP II	DrugBank	predicted
	5,7-dihydroxy-2-(3-hydroxy-4-methoxyphenyl)chroman-4-one	DNA topoisomerase II	TOP II	DrugBank	predicted
	naringin	DNA topoisomerase II	TOP II	DrugBank	predicted
	tangeretin	DNA topoisomerase II	TOP II	DrugBank	predicted
	nobiletin	DNA topoisomerase II	TOP II	DrugBank	predicted
	(R)-linalool	Vascular endothelial growth factor receptor 2	VEGF	DrugBank	predicted
Trichosanthes Kirilowii Maxim	vanillin	Transcription factor AP-1	AP-1	DrugBank	validated
	palmitic acid	Apoptosis regulator Bcl-2	BCL-2	DrugBank	validated
	cucurbitacin b	Apoptosis regulator Bcl-2	BCL-2	DrugBank	validated
	cucurbitacin b	G2/mitotic-specific cyclin-B1	CCNB1	N/A	validated
	cucurbitacin b	Signal transducer and activator of transcription 3	STAT3	N/A	validated
	lauric acid	Interleukin-6	IL-6	DrugBank	validated
	methyl palmitate	Interleukin-6	IL-6	DrugBank	validated
	vanillin	Matrix metalloproteinase-9	MMP-9	N/A	validated
	tricin	Estrogen sulfotransferase	SULT1E1	DrugBank	validated
	palmitic acid	Tumor necrosis factor	TNF	DrugBank	validated
	methyl palmitate	Tumor necrosis factor	TNF	DrugBank	validated
	tricin	Estrogen receptor	ER	DrugBank	predicted
	tricin	Estrogen receptor beta	ESR2	DrugBank	predicted
	tricin	Heat shock protein HSP 90	HSP90	DrugBank	predicted
	Diosmetin	Heat shock protein HSP 90	HSP90	DrugBank	predicted
	Hydroxygenkwanin	Heat shock protein HSP 90	HSP90	DrugBank	predicted
	FUM	Heat shock protein HSP 90	HSP90	DrugBank	predicted
	L-Serin	Proto-oncogene tyrosine-protein kinase SRC	SRC	DrugBank	predicted
	Threonin	Proto-oncogene tyrosine-protein kinase SRC	SRC	DrugBank	predicted
	DAL	Proto-oncogene tyrosine-protein kinase SRC	SRC	DrugBank	predicted
	GLY	Proto-oncogene tyrosine-protein kinase SRC	SRC	DrugBank	predicted
	FUM	Proto-oncogene tyrosine-protein kinase SRC	SRC	DrugBank	predicted
	5-hydroxy-2-(3-hydroxy-4-methoxyphenyl)-7-[(2S,3R,4S,5S,6R)-3,4,5-trihydroxy-6-(hydroxymethyl)oxan-2-yl]oxychromen-4-one	DNA topoisomerase II	TOP II	DrugBank	predicted
	5-hydroxy-2-[4-hydroxy-3-[(2S,3R,4S,5S,6R)-3,4,5-trihydroxy-6-(hydroxymethyl)oxan-2-yl]oxyphenyl]-7-methoxychromen-4-one	DNA topoisomerase II	TOP II	DrugBank	predicted
Fritillariae Thunbergii Bulbus	beta-sitosterol	Transcription factor AP-1	AP-1	DrugBank	validated
	beta-sitosterol	Apoptosis regulator BAX	BAX	N/A	validated
	beta-sitosterol	Apoptosis regulator Bcl-2	BCL-2	DrugBank	validated
	beta-sitosterol	Caspase-3	CASP3	N/A	validated
	beta-sitosterol	Caspase-9	CASP9	N/A	validated
	6-Methoxyl-2-acetyl-3-methyl-1,4-naphthoquinone-8-O-beta-D-glucopyranoside	Estrogen receptor	ER	DrugBank	predicted
	6-Methoxyl-2-acetyl-3-methyl-1,4-naphthoquinone-8-O-beta-D-glucopyranoside_qt	Estrogen receptor	ER	DrugBank	predicted
	6-Methoxyl-2-acetyl-3-methyl-1,4-naphthoquinone-8-O-beta-D-glucopyranoside_qt	Estrogen receptor beta	ESR2	DrugBank	predicted
	pelargonidin	Heat shock protein HSP 90	HSP 90	DrugBank	predicted
	beta-sitosterol	Heat shock protein HSP 90	HSP 90	DrugBank	predicted
	syringaresinol	Heat shock protein HSP 90	HSP 90	DrugBank	predicted
	Zhebeiresinol	Heat shock protein HSP 90	HSP 90	DrugBank	predicted
	6-Methoxyl-2-acetyl-3-methyl-1,4-naphthoquinone-8-O-beta-D-glucopyranoside	Heat shock protein HSP 90	HSP 90	DrugBank	predicted
	6-Methoxyl-2-acetyl-3-methyl-1,4-naphthoquinone-8-O-beta-D-glucopyranoside_qt	Heat shock protein HSP 90	HSP 90	DrugBank	predicted
	syringaresinol	DNA topoisomerase II	TOP II	DrugBank	predicted
	6-Methoxyl-2-acetyl-3-methyl-1,4-naphthoquinone-8-O-beta-D-glucopyranoside	DNA topoisomerase II	TOP II	DrugBank	predicted
	6-Methoxyl-2-acetyl-3-methyl-1,4-naphthoquinone-8-O-beta-D-glucopyranoside_qt	DNA topoisomerase II	TOP II	DrugBank	predicted
Phytolaccae Radix	esculetin	Apoptosis regulator Bcl-2	BCL-2	DrugBank	validated
	palmitic acid	Apoptosis regulator Bcl-2	BCL-2	DrugBank	validated
	oleanolic acid	Caspase-3	CASP3	N/A	validated
	esculetin	Caspase-3	CASP3	N/A	validated
	oleanolic acid	Caspase-9	CASP9	N/A	validated
	esculetin	Stromelysin-1	MMP-3	DrugBank	validated
	histamine	Matrix metalloproteinase-9	MMP-9	N/A	validated
	palmitic acid	Tumor necrosis factor	TNF	DrugBank	validated
	Xanthomicrol	Estrogen receptor beta	ER	DrugBank	predicted
	Xanthomicrol	Heat shock protein HSP 90	HSP90	DrugBank	predicted
	DBP	Heat shock protein HSP 90	HSP90	DrugBank	predicted
	Xanthomicrol	DNA topoisomerase II	TOPII	DrugBank	predicted
Citri Reticulatae Folium	hesperidin	Apoptosis regulator BAX	BAX	N/A	validated
	hesperidin	Caspase-3	CASP3	N/A	validated
	Arachic acid	Heat shock protein HSP 90	HSP 90	DrugBank	predicted
	5,7-dihydroxy-2-(3-hydroxy-4-methoxyphenyl)chroman-4-one	Heat shock protein HSP 90	HSP 90	DrugBank	predicted
	D-Camphene	DNA topoisomerase II	TOP II	DrugBank	predicted
	L-Limonen	DNA topoisomerase II	TOP II	DrugBank	predicted
	5,7-dihydroxy-2-(3-hydroxy-4-methoxyphenyl)chroman-4-one	DNA topoisomerase II	TOP II	DrugBank	predicted
Ginger Charcoal	(+)-alpha-Curcumene	Estrogen receptor	ER	DrugBank	predicted
	(L)-alpha-Terpineol	Heat shock protein HSP 90	HSP90	DrugBank	predicted
	(L)-alpha-Terpineol	DNA topoisomerase II	TOP II	DrugBank	predicted
	(R)-linalool	Heat shock protein HSP 90	HSP90	DrugBank	predicted
	(R)-linalool	DNA topoisomerase II	TOP II	DrugBank	predicted
	(S)-5-Hydroxy-1-(4-hydroxy-3-methoxyphenyl)-3-tetradecanone	Estrogen receptor	ER	DrugBank	predicted
	12-Gingerol	Estrogen receptor	ER	DrugBank	predicted
	4-Gingerol	Estrogen receptor	ER	DrugBank	predicted
	5-hydroxy-7-(4-hydroxyphenyl)-1-(4-hydroxy-3-methoxyphenyl)-3-heptanone	Estrogen receptor	ER	DrugBank	predicted
	5-isopropyl-2-methylbicyclo[3.1.0]hex-2-ene	DNA topoisomerase II	TOP II	DrugBank	predicted
	6-gingediacetate	Estrogen receptor	ER	DrugBank	predicted
	6-gingerol	Transcription factor AP-1	AP-1	DrugBank	validated
	6-gingerol	Apoptosis regulator BAX	BAX	N/A	validated
	6-gingerol	Apoptosis regulator Bcl-2	Bcl-2	DrugBank	validated
	6-gingerol	Caspase-3	CASP3	N/A	validated
	6-gingerol	Caspase-9	CASP9	N/A	validated
	6-gingerol	Estrogen receptor	ER	DrugBank	predicted
	6-gingerol	72 kDa type IV collagenase	MMP2	DrugBank	validated
	6-gingerol	Matrix metalloproteinase-9	MMP9	N/A	validated
	6-shogaol	Apoptosis regulator BAX	BAX	N/A	validated
	6-shogaol	Apoptosis regulator Bcl-2	Bcl-2	DrugBank	validated
	beta-sitosterol	Transcription factor AP-1	AP-1	DrugBank	validated
	beta-sitosterol	Apoptosis regulator BAX	BAX	N/A	validated
	beta-sitosterol	Apoptosis regulator Bcl-2	Bcl-2	DrugBank	validated
	beta-sitosterol	Caspase-3	CASP3	N/A	validated
	beta-sitosterol	Caspase-9	CASP9	N/A	validated
	beta-sitosterol	Heat shock protein HSP 90	HSP90	DrugBank	predicted
	beta-sitosterol	Phosphatidylinositol-4,5-bisphosphate 3-kinase catalytic subunit, gamma isoform	PIK3CG	DrugBank	predicted
	DBP	Heat shock protein HSP 90	HSP90	DrugBank	predicted
	D-Camphene	DNA topoisomerase II	TOP II	DrugBank	predicted
	geraniol	G1/S-specific cyclin-D1	CCND1	N/A	validated
	geraniol	Cell division protein kinase 4	CDK4	DrugBank	validated
	Gingerenone A	Estrogen receptor	ER	DrugBank	predicted
	Gingerenone A	Heat shock protein HSP 90	HSP90	DrugBank	predicted
	Gingerenone B	Estrogen receptor	ER	DrugBank	predicted
	Gingerenone B	Heat shock protein HSP 90	HSP90	DrugBank	predicted
	Gingerenone-C	Estrogen receptor	ER	DrugBank	predicted
	Gingerenone-C	Heat shock protein HSP 90	HSP90	DrugBank	predicted
	hexahydrocurcumin	Estrogen receptor	ER	DrugBank	predicted
	hexahydrocurcumin	Heat shock protein HSP 90	HSP90	DrugBank	predicted
	hexanal	Transcription factor AP-1	AP-1	DrugBank	validated
	Isogingerenone-B	Estrogen receptor	ER	DrugBank	predicted
	Isogingerenone-B	Heat shock protein HSP 90	HSP90	DrugBank	predicted
	L-Bornyl acetate	DNA topoisomerase II	TOP II	DrugBank	predicted
	oleic acid	Receptor tyrosine-protein kinase erbB-2	ErbB-2	N/A	validated
	oleic acid	Fatty acid-binding protein, liver	FABP1	N/A	validated
	palmitic acid	Apoptosis regulator Bcl-2	Bcl-2	DrugBank	validated
	Sexangularetin	Heat shock protein HSP 90	HSP90	DrugBank	predicted
	Sexangularetin	Phosphatidylinositol-4,5-bisphosphate 3-kinase catalytic subunit, gamma isoform	PIK3CG	DrugBank	predicted
	Sitogluside	Heat shock protein HSP 90	HSP90	DrugBank	predicted
	Xanthorrhizol	Estrogen receptor	ER	DrugBank	predicted
Cervus Nippon Temminck	6'-o-beta-d-glucosylgentiopicroside	Aldo-keto reductase family 1 member C1	AKR1C1	DrugBank	validated
	cholesteryl ferulate	Aldo-keto reductase family 1 member C1	AKR1C1	DrugBank	validated
	estrone	Aldo-keto reductase family 1 member C1	AKR1C1	DrugBank	validated
	oestrone	Aldo-keto reductase family 1 member C1	AKR1C1	DrugBank	validated
	beta-estradiol	Transcription factor AP-1	AP-1	DrugBank	validated
	adenosine triphosphate	Transcription factor AP-1	AP-1	DrugBank	validated
	alpha-estradiol	Transcription factor AP-1	AP-1	DrugBank	validated
	ceramide	Transcription factor AP-1	AP-1	DrugBank	validated
	cerebroside	Transcription factor AP-1	AP-1	DrugBank	validated
	retinol	Transcription factor AP-1	AP-1	DrugBank	validated
	beta-estradiol	Apoptosis regulator Bcl-2	Bcl-2	DrugBank	validated
	alpha-estradiol	Apoptosis regulator Bcl-2	Bcl-2	DrugBank	validated
	ceramide	Apoptosis regulator Bcl-2	Bcl-2	DrugBank	validated
	cholesterol	Apoptosis regulator Bcl-2	Bcl-2	DrugBank	validated
	beta-estradiol	Caspase-3	Caspase-3	N/A	validated
	adenosine triphosphate	Caspase-3	Caspase-3	N/A	validated
	alpha-estradiol	Caspase-3	Caspase-3	N/A	validated
	ceramide	Caspase-3	Caspase-3	N/A	validated
	cerebroside	Caspase-3	Caspase-3	N/A	validated
	cholesterol	Caspase-3	Caspase-3	N/A	validated
	galactosamine	Caspase-3	Caspase-3	N/A	validated
	retinol	Caspase-3	Caspase-3	N/A	validated
	sphingomyelin	Caspase-3	Caspase-3	N/A	validated
	adenosine triphosphate	Caspase-9	Caspase-9	N/A	validated
	ceramide	Caspase-9	Caspase-9	N/A	validated
	cerebroside	Caspase-9	Caspase-9	N/A	validated
	beta-estradiol	C-C motif chemokine 2	CCL2	DrugBank	validated
	alpha-estradiol	C-C motif chemokine 2	CCL2	DrugBank	validated
	hypoxanthine	C-C motif chemokine 2	CCL2	DrugBank	validated
	prostaglandin e11	C-C motif chemokine 2	CCL2	DrugBank	validated
	beta-estradiol	C-C motif chemokine 5	CCL5	DrugBank	validated
	alpha-estradiol	C-C motif chemokine 5	CCL5	DrugBank	validated
	hypoxanthine	C-C motif chemokine 5	CCL5	DrugBank	validated
	beta-estradiol	Cadherin-2	CDH2	N/A	validated
	adenosine triphosphate	Cadherin-2	CDH2	N/A	validated
	alpha-estradiol	Cadherin-2	CDH2	N/A	validated
	adenosine triphosphate	Cyclin-dependent kinase 4	CDK4	DrugBank	validated
	adenosine triphosphate	Cyclin-dependent kinase 6	CDK6	DrugBank	validated
	adenosine triphosphate	Cyclin-dependent kinase 9	CDK9	DrugBank	validated
	6'-o-beta-d-glucosylgentiopicroside	Casein kinase II subunit alpha	CSNK2A1	N/A	validated
	adenosine triphosphate	Casein kinase II subunit alpha'	CSNK2A1	N/A	validated
	cholesteryl ferulate	Casein kinase II subunit alpha	CSNK2A1	N/A	validated
	beta-estradiol	Cholesterol side-chain cleavage enzyme, mitochondrial	CYP11A1	N/A	validated
	alpha-estradiol	Cholesterol side-chain cleavage enzyme, mitochondrial	CYP11A1	N/A	validated
	cholesterol	Cholesterol side-chain cleavage enzyme, mitochondrial	CYP11A1	N/A	validated
	estrone	Cholesterol side-chain cleavage enzyme, mitochondrial	CYP11A1	N/A	validated
	oestrone	Cholesterol side-chain cleavage enzyme, mitochondrial	CYP11A1	N/A	validated
	beta-estradiol	Cytochrome P450 19A1	CYP19A1	N/A	validated
	alpha-estradiol	Cytochrome P450 19A1	CYP19A1	N/A	validated
	cholesterol	Cytochrome P450 19A1	CYP19A1	N/A	validated
	estrone	Cytochrome P450 19A1	CYP19A1	N/A	validated
	oestrone	Cytochrome P450 19A1	CYP19A1	N/A	validated
	oleuropein	Cytochrome P450 19A1	CYP19A1	N/A	validated
	beta-estradiol	Cytochrome P450 1B1	CYP1B1	N/A	validated
	alpha-estradiol	Cytochrome P450 1B1	CYP1B1	N/A	validated
	cholesterol	Cytochrome P450 1B1	CYP1B1	N/A	validated
	estrone	Cytochrome P450 1B1	CYP1B1	N/A	validated
	oestrone	Cytochrome P450 1B1	CYP1B1	N/A	validated
	retinol	Cytochrome P450 1B1	CYP1B1	N/A	validated
	6'-o-beta-d-glucosylgentiopicroside	Dihydrofolate reductase	DHFR	N/A	validated
	cholesteryl ferulate	Dihydrofolate reductase	DHFR	N/A	validated
	hypoxanthine	Dihydrofolate reductase	DHFR	N/A	validated
	adenosine triphosphate	DNA helicase B	DnaB	N/A	validated
	beta-estradiol	Epidermal growth factor receptor	EGFR	DrugBank	validated
	6'-o-beta-d-glucosylgentiopicroside	Epidermal growth factor receptor	EGFR	DrugBank	validated
	adenosine triphosphate	Epidermal growth factor receptor	EGFR	DrugBank	validated
	alpha-estradiol	Epidermal growth factor receptor	EGFR	DrugBank	validated
	ceramide	Epidermal growth factor receptor	EGFR	DrugBank	validated
	cerebroside	Epidermal growth factor receptor	EGFR	DrugBank	validated
	cholesterol	Epidermal growth factor receptor	EGFR	DrugBank	validated
	cholesteryl ferulate	Epidermal growth factor receptor	EGFR	DrugBank	validated
	6'-o-beta-d-glucosylgentiopicroside	Ephrin type-A receptor 2	EPHA2	DrugBank	validated
	adenosine triphosphate	Ephrin type-A receptor 2	EPHA2	DrugBank	validated
	cholesteryl ferulate	Ephrin type-A receptor 2	EPHA2	DrugBank	validated
	beta-estradiol	Estrogen receptor	ER	DrugBank	predicted
	6'-o-beta-d-glucosylgentiopicroside	Estrogen receptor	ER	DrugBank	predicted
	alpha-estradiol	Estrogen receptor	ER	DrugBank	predicted
	cholesteryl ferulate	Estrogen receptor	ER	DrugBank	predicted
	estrone	Estrogen receptor	ER	DrugBank	predicted
	oestrone	Estrogen receptor	ER	DrugBank	predicted
	beta-estradiol	Receptor tyrosine-protein kinase erbB-2	ErbB2	N/A	validated
	adenosine triphosphate	Receptor tyrosine-protein kinase erbB-2	ErbB2	N/A	validated
	alpha-estradiol	Receptor tyrosine-protein kinase erbB-2	ErbB2	N/A	validated
	adenosine triphosphate	Receptor tyrosine-protein kinase erbB-3	ErbB3	N/A	validated
	6'-o-beta-d-glucosylgentiopicroside	Protein farnesyltransferase/geranylgeranyltransferase type I alpha subunit	FNTA	N/A	predicted
	cholesteryl ferulate	Protein farnesyltransferase/geranylgeranyltransferase type I alpha subunit	FNTA	N/A	predicted
	adenosine triphosphate	Gamma-glutamyl hydrolase	GGH	N/A	predicted
	beta-estradiol	Estradiol 17-beta-dehydrogenase 1	HSD17B1	N/A	predicted
	6'-o-beta-d-glucosylgentiopicroside	Estradiol 17-beta-dehydrogenase 1	HSD17B1	N/A	predicted
	alpha-estradiol	Estradiol 17-beta-dehydrogenase 1	HSD17B1	N/A	predicted
	cholesteryl ferulate	Estradiol 17-beta-dehydrogenase 1	HSD17B1	N/A	predicted
	estrone	Estradiol 17-beta-dehydrogenase 1	HSD17B1	N/A	predicted
	oestrone	Estradiol 17-beta-dehydrogenase 1	HSD17B1	N/A	predicted
	beta-estradiol	Heat shock protein HSP 90-alpha	HSP90	DrugBank	predicted
	alpha-estradiol	Heat shock protein HSP 90-alpha	HSP90	DrugBank	predicted
	beta-estradiol	Heat shock protein beta-1	HSPB1	N/A	validated
	alpha-estradiol	Heat shock protein beta-1	HSPB1	N/A	validated
	cerebroside	Heat shock protein beta-1	HSPB1	N/A	validated
	beta-estradiol	Insulin-like growth factor 1 receptor	IGF1R	N/A	validated
	6'-o-beta-d-glucosylgentiopicroside	Insulin-like growth factor 1 receptor	IGF1R	N/A	validated
	adenosine triphosphate	Insulin-like growth factor 1 receptor	IGF1R	N/A	validated
	alpha-estradiol	Insulin-like growth factor 1 receptor	IGF1R	N/A	validated
	cholesteryl ferulate	Insulin-like growth factor 1 receptor	IGF1R	N/A	validated
	beta-estradiol	Interleukin-1 beta	IL1β	DrugBank	validated
	adenosine triphosphate	Interleukin-1 beta	IL1β	DrugBank	validated
	alpha-estradiol	Interleukin-1 beta	IL1β	DrugBank	validated
	ceramide	Interleukin-1 beta	IL1β	DrugBank	validated
	cerebroside	Interleukin-1 beta	IL1β	DrugBank	validated
	cholesterol	Interleukin-1 beta	IL1β	DrugBank	validated
	galactosamine	Interleukin-1 beta	IL1β	DrugBank	validated
	prostaglandin e26	Interleukin-1 beta	IL1β	DrugBank	validated
	beta-estradiol	Interleukin-6	IL-6	DrugBank	validated
	alpha-estradiol	Interleukin-6	IL-6	DrugBank	validated
	ceramide	Interleukin-6	IL-6	DrugBank	validated
	cerebroside	Interleukin-6	IL-6	DrugBank	validated
	galactosamine	Interleukin-6	IL-6	DrugBank	validated
	prostaglandin e20	Interleukin-6	IL-6	DrugBank	validated
	retinol	Interleukin-6	IL-6	DrugBank	validated
	beta-estradiol	Lutropin-choriogonadotropic hormone receptor	LHCGR	N/A	validated
	adenosine triphosphate	Lutropin-choriogonadotropic hormone receptor	LHCGR	N/A	validated
	alpha-estradiol	Lutropin-choriogonadotropic hormone receptor	LHCGR	N/A	validated
	beta-estradiol	Dual specificity mitogen-activated protein kinase kinase 1	MAP2K1	N/A	validated
	adenosine triphosphate	Dual specificity mitogen-activated protein kinase kinase 1	MAP2K1	N/A	validated
	alpha-estradiol	Dual specificity mitogen-activated protein kinase kinase 1	MAP2K1	N/A	validated
	beta-estradiol	Interstitial collagenase	MMP1	DrugBank	validated
	retinol	Interstitial collagenase	MMP1	DrugBank	validated
	beta-estradiol	72 kDa type IV collagenase	MMP2	DrugBank	validated
	alpha-estradiol	72 kDa type IV collagenase	MMP2	DrugBank	validated
	beta-estradiol	Matrix metalloproteinase-9	MMP9	N/A	validated
	alpha-estradiol	Matrix metalloproteinase-9	MMP9	N/A	validated
	ceramide	Matrix metalloproteinase-9	MMP9	N/A	validated
	cholesterol	Matrix metalloproteinase-9	MMP9	N/A	validated
	retinol	Matrix metalloproteinase-9	MMP9	N/A	validated
	beta-estradiol	Serine/threonine-protein kinase mTOR	mTOR	N/A	validated
	adenosine triphosphate	Serine/threonine-protein kinase mTOR	mTOR	N/A	validated
	alpha-estradiol	Serine/threonine-protein kinase mTOR	mTOR	N/A	validated
	retinol	Mucin-1	MUC1	N/A	validated
	vitamin b22	Mucin-1	MUC1	N/A	validated
	beta-estradiol	Nuclear factor NF-kappa-B p105 subunit	NFKB1	N/A	Predicted
	adenosine triphosphate	Nuclear factor NF-kappa-B p105 subunit	NFKB1	N/A	Predicted
	alpha-estradiol	Nuclear factor NF-kappa-B p105 subunit	NFKB1	N/A	Predicted
	ceramide	Nuclear factor NF-kappa-B p105 subunit	NFKB1	N/A	Predicted
	cholesterol	Nuclear factor NF-kappa-B p105 subunit	NFKB1	N/A	Predicted
	ceramide	Poly [ADP-ribose] polymerase 1	PARP-1	N/A	validated
	beta-estradiol	Prolactin	PRL	N/A	predicted
	alpha-estradiol	Prolactin	PRL	N/A	predicted
	estrone	Prolactin	PRL	N/A	predicted
	oestrone	Prolactin	PRL	N/A	predicted
	adenosine triphosphate	Protein-tyrosine kinase 6	PTK6	N/A	predicted
	cholesterol	Ras-related protein Rab-7a	RAB7A	N/A	validated
	beta-estradiol	RAF proto-oncogene serine/threonine-protein kinase	RAF	N/A	validated
	adenosine triphosphate	RAF proto-oncogene serine/threonine-protein kinase	RAF	N/A	validated
	alpha-estradiol	RAF proto-oncogene serine/threonine-protein kinase	RAF	N/A	validated
	ceramide	RAF proto-oncogene serine/threonine-protein kinase	RAF	N/A	validated
	sphingomyelin	RAF proto-oncogene serine/threonine-protein kinase	RAF	N/A	validated
	adenosine triphosphate	Proto-oncogene tyrosine-protein kinase receptor Ret	RET	N/A	validated
	retinol	Proto-oncogene tyrosine-protein kinase receptor Ret	RET	N/A	validated
	cholesterol	Retinoic acid receptor RXR-beta	RXRB	N/A	predicted
	retinol	Retinoic acid receptor RXR-beta	RXRB	N/A	predicted
	adenosine triphosphate	Mothers against decapentaplegic homolog 9	SMAD9	N/A	predicted
	cholesterol	Squalene monooxygenase	SQLE	N/A	predicted
	beta-estradiol	Proto-oncogene tyrosine-protein kinase Src	SRC	DrugBank	predicted
	6'-o-beta-d-glucosylgentiopicroside	Proto-oncogene tyrosine-protein kinase Src	SRC	DrugBank	predicted
	adenosine triphosphate	Proto-oncogene tyrosine-protein kinase Src	SRC	DrugBank	predicted
	alpha-estradiol	Proto-oncogene tyrosine-protein kinase Src	SRC	DrugBank	predicted
	ceramide	Proto-oncogene tyrosine-protein kinase Src	SRC	DrugBank	predicted
	cholesterol	Proto-oncogene tyrosine-protein kinase Src	SRC	DrugBank	predicted
	cholesteryl ferulate	Proto-oncogene tyrosine-protein kinase Src	SRC	DrugBank	predicted
	lecithin	Proto-oncogene tyrosine-protein kinase Src	SRC	DrugBank	predicted
	beta-estradiol	Transforming growth factor beta-1	TGF-β	N/A	validated
	adenosine triphosphate	Transforming growth factor beta-1	TGF-β	N/A	validated
	alpha-estradiol	Transforming growth factor beta-1	TGF-β	N/A	validated
	beta-estradiol	Tumor necrosis factor	TNF-α	DrugBank	validated
	alpha-estradiol	Tumor necrosis factor	TNF-α	DrugBank	validated
	ceramide	Tumor necrosis factor	TNF-α	DrugBank	validated
	cerebroside	Tumor necrosis factor	TNF-α	DrugBank	validated
	cholesterol	Tumor necrosis factor	TNF-α	DrugBank	validated
	galactosamine	Tumor necrosis factor	TNF-α	DrugBank	validated
	prostaglandin e108	Tumor necrosis factor	TNF-α	DrugBank	validated
	sphingomyelin	Tumor necrosis factor	TNF-α	DrugBank	validated
	6'-o-beta-d-glucosylgentiopicroside	DNA topoisomerase 2-alpha	TOP2A	N/A	predicted
	cholesteryl ferulate	DNA topoisomerase 2-alpha	TOP2A	N/A	predicted
